# Supplementary material for: Metagenome Analysis of Intestinal Bacteria in Healthy People, Patients With Inflammatory Bowel Disease and Colorectal Cancer
Source: Front Cell Infect Microbiol. 2021 Feb 26;11:599734. doi: 10.3389/fcimb.2021.599734 (PMC7962608; doi:10.3389/fcimb.2021.599734)
Supplement: Supplementary Table 1 — Samples included in this study. [file Table_1.xlsx]

## Sheet: Sheet1
Sample Name	Group	Project		Sample Name	Group	Project		Sample Name	Group	Project
SAMEA3136648	Healthy	PRJEB7774		CSM5FZ4M	IBD	IBDMDB		SAMEA3136748	CRC	PRJEB7774
SAMEA3136638	Healthy	PRJEB7774		CSM5MCUO	IBD	IBDMDB		SAMEA3136769	CRC	PRJEB7774
SAMEA3136670	Healthy	PRJEB7774		CSM5MCVL	IBD	IBDMDB		SAMEA3136751	CRC	PRJEB7774
SAMEA3136657	Healthy	PRJEB7774		CSM5MCVN	IBD	IBDMDB		SAMEA3136738	CRC	PRJEB7774
SAMEA3136660	Healthy	PRJEB7774		CSM5MCW6	IBD	IBDMDB		SAMEA3136747	CRC	PRJEB7774
SAMEA3136630	Healthy	PRJEB7774		CSM5MCWC	IBD	IBDMDB		SAMEA3136743	CRC	PRJEB7774
SAMEA3136634	Healthy	PRJEB7774		CSM5MCWE	IBD	IBDMDB		SAMEA3136754	CRC	PRJEB7774
SAMEA3136674	Healthy	PRJEB7774		CSM5MCWG	IBD	IBDMDB		SAMEA3136765	CRC	PRJEB7774
SAMEA3136663	Healthy	PRJEB7774		CSM5MCWQ	IBD	IBDMDB		SAMEA3136724	CRC	PRJEB7774
SAMEA3136676	Healthy	PRJEB7774		CSM5MCX3	IBD	IBDMDB		SAMEA3136755	CRC	PRJEB7774
SAMEA3136644	Healthy	PRJEB7774		CSM5MCXD	IBD	IBDMDB		SAMEA3136766	CRC	PRJEB7774
SAMEA3136654	Healthy	PRJEB7774		CSM5MCXH	IBD	IBDMDB		SAMEA3136728	CRC	PRJEB7774
SAMEA3136673	Healthy	PRJEB7774		CSM5MCXJ	IBD	IBDMDB		SAMEA3136756	CRC	PRJEB7774
SAMEA3136665	Healthy	PRJEB7774		CSM5MCXL	IBD	IBDMDB		SAMEA3136753	CRC	PRJEB7774
SAMEA3136664	Healthy	PRJEB7774		CSM5MCXN	IBD	IBDMDB		SAMEA3136737	CRC	PRJEB7774
SAMEA3136656	Healthy	PRJEB7774		CSM5MCXP	IBD	IBDMDB		SAMEA3136726	CRC	PRJEB7774
SAMEA3136650	Healthy	PRJEB7774		CSM5MCXR	IBD	IBDMDB		SAMEA3136734	CRC	PRJEB7774
SAMEA3136626	Healthy	PRJEB7774		CSM5MCXT	IBD	IBDMDB		SAMEA3136758	CRC	PRJEB7774
SAMEA3136668	Healthy	PRJEB7774		CSM5MCXV	IBD	IBDMDB		SAMEA3136750	CRC	PRJEB7774
SAMEA3136645	Healthy	PRJEB7774		CSM5MCY2	IBD	IBDMDB		SAMEA3136742	CRC	PRJEB7774
SAMEA3136662	Healthy	PRJEB7774		CSM5MCY4	IBD	IBDMDB		SAMEA3136760	CRC	PRJEB7774
SAMEA3136667	Healthy	PRJEB7774		CSM5MCY8	IBD	IBDMDB		SAMEA3136727	CRC	PRJEB7774
SAMEA3136624	Healthy	PRJEB7774		CSM5MCYS	IBD	IBDMDB		SAMEA3136752	CRC	PRJEB7774
SAMEA3136635	Healthy	PRJEB7774		CSM5MCYW	IBD	IBDMDB		SAMEA3136740	CRC	PRJEB7774
SAMEA3136625	Healthy	PRJEB7774		CSM5MCZ3	IBD	IBDMDB		SAMEA3136731	CRC	PRJEB7774
SAMEA3136679	Healthy	PRJEB7774		CSM5MCZ5	IBD	IBDMDB		SAMEA3136729	CRC	PRJEB7774
SAMEA3136632	Healthy	PRJEB7774		CSM5MCZ7	IBD	IBDMDB		SAMEA3136767	CRC	PRJEB7774
SAMEA3136677	Healthy	PRJEB7774		CSM5MCZB	IBD	IBDMDB		SAMEA3136761	CRC	PRJEB7774
SAMEA3136633	Healthy	PRJEB7774		CSM5MCZD	IBD	IBDMDB		SAMEA3136725	CRC	PRJEB7774
SAMEA3136646	Healthy	PRJEB7774		CSM5MCZF	IBD	IBDMDB		SAMEA3136763	CRC	PRJEB7774
SAMEA3136652	Healthy	PRJEB7774		CSM67U9B	IBD	IBDMDB		SAMEA3136732	CRC	PRJEB7774
SAMEA3136658	Healthy	PRJEB7774		CSM67U9D	IBD	IBDMDB		SAMEA3136746	CRC	PRJEB7774
SAMEA3136623	Healthy	PRJEB7774		CSM67U9J	IBD	IBDMDB		SAMEA3136759	CRC	PRJEB7774
SAMEA3136629	Healthy	PRJEB7774		CSM67UA2	IBD	IBDMDB		SAMEA3136733	CRC	PRJEB7774
SAMEA3136661	Healthy	PRJEB7774		CSM67UAA	IBD	IBDMDB		SAMEA3136757	CRC	PRJEB7774
SAMEA3136675	Healthy	PRJEB7774		CSM67UAG	IBD	IBDMDB		SAMEA3136768	CRC	PRJEB7774
SAMEA3136639	Healthy	PRJEB7774		CSM67UAK	IBD	IBDMDB		SAMEA3136749	CRC	PRJEB7774
SAMEA3136678	Healthy	PRJEB7774		CSM67UAM	IBD	IBDMDB		SAMEA3136730	CRC	PRJEB7774
SAMEA3136651	Healthy	PRJEB7774		CSM67UAO	IBD	IBDMDB		SAMEA3136744	CRC	PRJEB7774
SAMEA3136636	Healthy	PRJEB7774		CSM67UAQ	IBD	IBDMDB		SAMEA3136764	CRC	PRJEB7774
SAMEA3136655	Healthy	PRJEB7774		CSM67UAS	IBD	IBDMDB		SAMEA3136735	CRC	PRJEB7774
SAMEA3136627	Healthy	PRJEB7774		CSM67UBF	IBD	IBDMDB		SAMEA3136745	CRC	PRJEB7774
SAMEA3136631	Healthy	PRJEB7774		CSM67UBH	IBD	IBDMDB		SAMEA3136741	CRC	PRJEB7774
SAMEA3136666	Healthy	PRJEB7774		CSM67UBN	IBD	IBDMDB		SAMEA3136739	CRC	PRJEB7774
SAMEA3136640	Healthy	PRJEB7774		CSM67UBR	IBD	IBDMDB		SAMEA3136762	CRC	PRJEB7774
SAMEA3136649	Healthy	PRJEB7774		CSM67UBX	IBD	IBDMDB		SAMEA3136736	CRC	PRJEB7774
SAMEA3136672	Healthy	PRJEB7774		CSM67UBZ	IBD	IBDMDB		CCIS02379307ST-4-0	CRC	PRJEB6070
SAMEA3136642	Healthy	PRJEB7774		CSM67UC6	IBD	IBDMDB		CCIS06260551ST-3-0	CRC	PRJEB6070
SAMEA3136628	Healthy	PRJEB7774		CSM67UCK	IBD	IBDMDB		CCIS11015875ST-4-0	CRC	PRJEB6070
SAMEA3136671	Healthy	PRJEB7774		CSM67UDF	IBD	IBDMDB		CCIS12370844ST-4-0	CRC	PRJEB6070
SAMEA3136653	Healthy	PRJEB7774		CSM67UDJ	IBD	IBDMDB		CCIS12656533ST-4-0	CRC	PRJEB6070
SAMEA3136643	Healthy	PRJEB7774		CSM67UDN	IBD	IBDMDB		CCIS14449628ST-4-0	CRC	PRJEB6070
SAMEA3136641	Healthy	PRJEB7774		CSM67UDR	IBD	IBDMDB		CCIS15704761ST-4-0	CRC	PRJEB6070
SAMEA3136637	Healthy	PRJEB7774		CSM67UDR_TR	IBD	IBDMDB		CCIS17669415ST-4-0	CRC	PRJEB6070
SAMEA3136659	Healthy	PRJEB7774		CSM67UDY	IBD	IBDMDB		CCIS21278152ST-4-0	CRC	PRJEB6070
SAMEA3136669	Healthy	PRJEB7774		CSM67UE3	IBD	IBDMDB		CCIS22416007ST-4-0	CRC	PRJEB6070
SAMEA3136647	Healthy	PRJEB7774		CSM67UE7	IBD	IBDMDB		CCIS22958137ST-20-0	CRC	PRJEB6070
SAMEA3178936	Healthy	PRJEB7774		CSM67UEA	IBD	IBDMDB		CCIS24254057ST-4-0	CRC	PRJEB6070
SAMEA3178937	Healthy	PRJEB7774		CSM67UEI	IBD	IBDMDB		CCIS33816588ST-4-0	CRC	PRJEB6070
SAMEA3178938	Healthy	PRJEB7774		CSM67UEM	IBD	IBDMDB		CCIS34055159ST-4-0	CRC	PRJEB6070
SAMEA3178939	Healthy	PRJEB7774		CSM67UEW	IBD	IBDMDB		CCIS35100175ST-4-0	CRC	PRJEB6070
SAMEA3178940	Healthy	PRJEB7774		CSM67UEW_TR	IBD	IBDMDB		CCIS38765456ST-20-0	CRC	PRJEB6070
SAMEA3178943	Healthy	PRJEB7774		CSM67UF1	IBD	IBDMDB		CCIS40244499ST-3-0	CRC	PRJEB6070
CCIS00146684ST-4-0	Healthy	PRJEB6070		CSM67UF5	IBD	IBDMDB		CCIS41222843ST-4-0	CRC	PRJEB6070
CCIS00281083ST-3-0	Healthy	PRJEB6070		CSM67UFV	IBD	IBDMDB		CCIS41288781ST-4-0	CRC	PRJEB6070
CCIS02124300ST-4-0	Healthy	PRJEB6070		CSM67UFZ	IBD	IBDMDB		CCIS41548810ST-4-0	CRC	PRJEB6070
CCIS02856720ST-4-0	Healthy	PRJEB6070		CSM67UG8	IBD	IBDMDB		CCIS44757994ST-4-0	CRC	PRJEB6070
CCIS03473770ST-4-0	Healthy	PRJEB6070		CSM67UGC	IBD	IBDMDB		CCIS46047672ST-4-0	CRC	PRJEB6070
CCIS03857607ST-4-0	Healthy	PRJEB6070		CSM67UGO	IBD	IBDMDB		CCIS46467422ST-4-0	CRC	PRJEB6070
CCIS05314658ST-4-0	Healthy	PRJEB6070		CSM79HG5	IBD	IBDMDB		CCIS47284573ST-4-0	CRC	PRJEB6070
CCIS07277498ST-4-0	Healthy	PRJEB6070		CSM79HGP	IBD	IBDMDB		CCIS48725289ST-4-0	CRC	PRJEB6070
CCIS07539127ST-4-0	Healthy	PRJEB6070		CSM79HH4	IBD	IBDMDB		CCIS50148151ST-4-0	CRC	PRJEB6070
CCIS07648107ST-4-0	Healthy	PRJEB6070		CSM79HH8	IBD	IBDMDB		CCIS52370277ST-4-0	CRC	PRJEB6070
CCIS09568613ST-4-0	Healthy	PRJEB6070		CSM79HHA	IBD	IBDMDB		CCIS53043478ST-4-0	CRC	PRJEB6070
CCIS10706551ST-3-0	Healthy	PRJEB6070		CSM79HHM	IBD	IBDMDB		CCIS53355328ST-4-0	CRC	PRJEB6070
CCIS11354283ST-4-0	Healthy	PRJEB6070		CSM79HHO	IBD	IBDMDB		CCIS55230578ST-4-0	CRC	PRJEB6070
CCIS11362406ST-4-0	Healthy	PRJEB6070		CSM79HHU	IBD	IBDMDB		CCIS58234805ST-4-0	CRC	PRJEB6070
CCIS11558985ST-4-0	Healthy	PRJEB6070		CSM79HHW	IBD	IBDMDB		CCIS59132091ST-4-0	CRC	PRJEB6070
CCIS13047523ST-4-0	Healthy	PRJEB6070		CSM79HI3	IBD	IBDMDB		CCIS61287323ST-4-0	CRC	PRJEB6070
CCIS15794887ST-4-0	Healthy	PRJEB6070		CSM79HI7	IBD	IBDMDB		CCIS62605362ST-3-0	CRC	PRJEB6070
CCIS16326685ST-4-0	Healthy	PRJEB6070		CSM79HIB	IBD	IBDMDB		CCIS62794166ST-4-0	CRC	PRJEB6070
CCIS16383318ST-4-0	Healthy	PRJEB6070		CSM79HID	IBD	IBDMDB		CCIS65479369ST-4-0	CRC	PRJEB6070
CCIS16561622ST-4-0	Healthy	PRJEB6070		CSM79HIF	IBD	IBDMDB		CCIS71301801ST-4-0	CRC	PRJEB6070
CCIS20795251ST-4-0	Healthy	PRJEB6070		CSM79HIH	IBD	IBDMDB		CCIS72607085ST-4-0	CRC	PRJEB6070
CCIS21126322ST-4-0	Healthy	PRJEB6070		CSM79HIJ	IBD	IBDMDB		CCIS76845094ST-20-0	CRC	PRJEB6070
CCIS23164343ST-4-0	Healthy	PRJEB6070		CSM79HIL	IBD	IBDMDB		CCIS77252613ST-4-0	CRC	PRJEB6070
CCIS27304052ST-3-0	Healthy	PRJEB6070		CSM79HIN	IBD	IBDMDB		CCIS78318719ST-4-0	CRC	PRJEB6070
CCIS27927933ST-4-0	Healthy	PRJEB6070		CSM79HJM	IBD	IBDMDB		CCIS81887263ST-4-0	CRC	PRJEB6070
CCIS29210128ST-4-0	Healthy	PRJEB6070		CSM79HJO	IBD	IBDMDB		CCIS82146115ST-4-0	CRC	PRJEB6070
CCIS29688262ST-20-0	Healthy	PRJEB6070		CSM79HJQ	IBD	IBDMDB		CCIS83870198ST-4-0	CRC	PRJEB6070
CCIS32452666ST-4-0	Healthy	PRJEB6070		CSM79HJS	IBD	IBDMDB		CCIS84543192ST-4-0	CRC	PRJEB6070
CCIS34604008ST-4-0	Healthy	PRJEB6070		CSM79HJU	IBD	IBDMDB		CCIS85214191ST-3-0	CRC	PRJEB6070
CCIS36699628ST-4-0	Healthy	PRJEB6070		CSM79HJW	IBD	IBDMDB		CCIS87116798ST-4-0	CRC	PRJEB6070
CCIS36797902ST-4-0	Healthy	PRJEB6070		CSM79HJY	IBD	IBDMDB		CCIS87167916ST-4-0	CRC	PRJEB6070
CCIS41692898ST-4-0	Healthy	PRJEB6070		CSM79HK9	IBD	IBDMDB		CCIS87252800ST-4-0	CRC	PRJEB6070
CCIS44093303ST-4-0	Healthy	PRJEB6070		CSM79HKB	IBD	IBDMDB		CCIS87605453ST-4-0	CRC	PRJEB6070
CCIS45571137ST-3-0	Healthy	PRJEB6070		CSM79HKT	IBD	IBDMDB		CCIS91228662ST-4-0	CRC	PRJEB6070
CCIS45793747ST-4-0	Healthy	PRJEB6070		CSM79HKV	IBD	IBDMDB		CCIS98512455ST-4-0	CRC	PRJEB6070
CCIS48174381ST-4-0	Healthy	PRJEB6070		CSM79HKX	IBD	IBDMDB		CCIS98832363ST-4-0	CRC	PRJEB6070
CCIS50003399ST-4-0	Healthy	PRJEB6070		CSM79HKZ	IBD	IBDMDB		CCMD11006829ST-21-0	CRC	PRJEB27928
CCIS50471204ST-4-0	Healthy	PRJEB6070		CSM79HL4	IBD	IBDMDB		CCMD12232071ST-21-0	CRC	PRJEB27928
CCIS51595129ST-4-0	Healthy	PRJEB6070		CSM79HL6	IBD	IBDMDB		CCMD13071240ST-21-0	CRC	PRJEB27928
CCIS63448910ST-4-0	Healthy	PRJEB6070		CSM79HLA	IBD	IBDMDB		CCMD13934959ST-21-0	CRC	PRJEB27928
CCIS63468405ST-4-0	Healthy	PRJEB6070		CSM79HLA_TR	IBD	IBDMDB		CCMD14479708ST-21-0	CRC	PRJEB27928
CCIS63910149ST-4-0	Healthy	PRJEB6070		CSM79HLC	IBD	IBDMDB		CCMD18872694ST-21-0	CRC	PRJEB27928
CCIS64773582ST-4-0	Healthy	PRJEB6070		CSM79HLE	IBD	IBDMDB		CCMD19168690ST-11-0	CRC	PRJEB27928
CCIS64785924ST-20-0	Healthy	PRJEB6070		CSM79HLG	IBD	IBDMDB		CCMD19497912ST-21-0	CRC	PRJEB27928
CCIS71578391ST-4-0	Healthy	PRJEB6070		CSM79HLI	IBD	IBDMDB		CCMD21593359ST-11-0	CRC	PRJEB27928
CCIS74239020ST-4-0	Healthy	PRJEB6070		CSM79HLK	IBD	IBDMDB		CCMD21703880ST-11-0	CRC	PRJEB27928
CCIS78100604ST-4-0	Healthy	PRJEB6070		CSM79HLM	IBD	IBDMDB		CCMD23101338ST-21-0	CRC	PRJEB27928
CCIS79210440ST-3-0	Healthy	PRJEB6070		CSM79HM1	IBD	IBDMDB		CCMD25511638ST-21-0	CRC	PRJEB27928
CCIS80834637ST-4-0	Healthy	PRJEB6070		CSM79HM7	IBD	IBDMDB		CCMD25963797ST-21-0	CRC	PRJEB27928
CCIS81139242ST-4-0	Healthy	PRJEB6070		CSM79HMN	IBD	IBDMDB		CCMD26709089ST-21-0	CRC	PRJEB27928
CCIS82507866ST-3-0	Healthy	PRJEB6070		CSM79HMP	IBD	IBDMDB		CCMD26925580ST-21-0	CRC	PRJEB27928
CCIS82944710ST-20-0	Healthy	PRJEB6070		CSM79HMT	IBD	IBDMDB		CCMD27463710ST-11-0	CRC	PRJEB27928
CCIS88007743ST-4-0	Healthy	PRJEB6070		CSM79HN2	IBD	IBDMDB		CCMD34381688ST-21-0	CRC	PRJEB27928
CCIS88317640ST-4-0	Healthy	PRJEB6070		CSM79HN6	IBD	IBDMDB		CCMD35633353ST-11-0	CRC	PRJEB27928
CCIS90164298ST-4-0	Healthy	PRJEB6070		CSM79HNE	IBD	IBDMDB		CCMD35802077ST-21-0	CRC	PRJEB27928
CCIS93040568ST-20-0	Healthy	PRJEB6070		CSM79HNI	IBD	IBDMDB		CCMD40701343ST-21-0	CRC	PRJEB27928
CCIS94417875ST-3-0	Healthy	PRJEB6070		CSM79HNK	IBD	IBDMDB		CCMD42428553ST-21-0	CRC	PRJEB27928
CCIS94603952ST-4-0	Healthy	PRJEB6070		CSM79HNM	IBD	IBDMDB		CCMD42956136ST-11-0	CRC	PRJEB27928
CCIS95097901ST-4-0	Healthy	PRJEB6070		CSM79HO1	IBD	IBDMDB		CCMD45988061ST-21-0	CRC	PRJEB27928
CCIS95409808ST-4-0	Healthy	PRJEB6070		CSM79HOF	IBD	IBDMDB		CCMD46222674ST-21-0	CRC	PRJEB27928
CCIS98482370ST-3-0	Healthy	PRJEB6070		CSM79HOH	IBD	IBDMDB		CCMD46947453ST-21-0	CRC	PRJEB27928
CCMD10032470ST-11-0	Healthy	PRJEB27928		CSM79HOJ	IBD	IBDMDB		CCMD48236717ST-21-0	CRC	PRJEB27928
CCMD10191450ST-11-0	Healthy	PRJEB27928		CSM79HOL	IBD	IBDMDB		CCMD49461418ST-11-0	CRC	PRJEB27928
CCMD15562448ST-11-0	Healthy	PRJEB27928		CSM79HOT	IBD	IBDMDB		CCMD50071957ST-21-0	CRC	PRJEB27928
CCMD17410933ST-11-0	Healthy	PRJEB27928		CSM79HPA	IBD	IBDMDB		CCMD51864103ST-21-0	CRC	PRJEB27928
CCMD18579000ST-11-0	Healthy	PRJEB27928		CSM79HPA_TR	IBD	IBDMDB		CCMD52117727ST-11-0	CRC	PRJEB27928
CCMD18829815ST-11-0	Healthy	PRJEB27928		CSM79HPC	IBD	IBDMDB		CCMD52145360ST-11-0	CRC	PRJEB27928
CCMD22852639ST-11-0	Healthy	PRJEB27928		CSM79HQ9	IBD	IBDMDB		CCMD59583015ST-11-0	CRC	PRJEB27928
CCMD23541216ST-11-0	Healthy	PRJEB27928		CSM79HQB	IBD	IBDMDB		CCMD60079086ST-21-0	CRC	PRJEB27928
CCMD25475945ST-11-0	Healthy	PRJEB27928		CSM79HQF	IBD	IBDMDB		CCMD63399960ST-21-0	CRC	PRJEB27928
CCMD26625622ST-11-0	Healthy	PRJEB27928		CSM79HQV	IBD	IBDMDB		CCMD64503764ST-21-0	CRC	PRJEB27928
CCMD27867141ST-11-0	Healthy	PRJEB27928		CSM79HQX	IBD	IBDMDB		CCMD64776337ST-21-0	CRC	PRJEB27928
CCMD28738636ST-11-0	Healthy	PRJEB27928		CSM79HQZ	IBD	IBDMDB		CCMD65222621ST-11-0	CRC	PRJEB27928
CCMD29706695ST-11-0	Healthy	PRJEB27928		CSM79HR2	IBD	IBDMDB		CCMD65406197ST-11-0	CRC	PRJEB27928
CCMD30626189ST-11-0	Healthy	PRJEB27928		CSM79HR4	IBD	IBDMDB		CCMD71242853ST-11-0	CRC	PRJEB27928
CCMD30627121ST-11-0	Healthy	PRJEB27928		CSM79HR6	IBD	IBDMDB		CCMD71915439ST-11-0	CRC	PRJEB27928
CCMD31009081ST-11-0	Healthy	PRJEB27928		CSM7KOJE	IBD	IBDMDB		CCMD72690923ST-11-0	CRC	PRJEB27928
CCMD31134579ST-11-0	Healthy	PRJEB27928		CSM7KOJG	IBD	IBDMDB		CCMD72895164ST-21-0	CRC	PRJEB27928
CCMD32288175ST-11-0	Healthy	PRJEB27928		CSM7KOJO	IBD	IBDMDB		CCMD74930188ST-21-0	CRC	PRJEB27928
CCMD32965613ST-11-0	Healthy	PRJEB27928		CSM7KOJQ	IBD	IBDMDB		CCMD76222476ST-11-0	CRC	PRJEB27928
CCMD35081859ST-11-0	Healthy	PRJEB27928		CSM7KOJS	IBD	IBDMDB		CCMD79349503ST-11-0	CRC	PRJEB27928
CCMD35801800ST-11-0	Healthy	PRJEB27928		CSM7KOJU	IBD	IBDMDB		CCMD79987997ST-21-0	CRC	PRJEB27928
CCMD37575804ST-11-0	Healthy	PRJEB27928		CSM7KOJW	IBD	IBDMDB		CCMD82866709ST-21-0	CRC	PRJEB27928
CCMD38158721ST-11-0	Healthy	PRJEB27928		CSM7KOJY	IBD	IBDMDB		CCMD86114146ST-21-0	CRC	PRJEB27928
CCMD39157124ST-11-0	Healthy	PRJEB27928		CSM7KOK1	IBD	IBDMDB		CCMD86707194ST-21-0	CRC	PRJEB27928
CCMD39882286ST-11-0	Healthy	PRJEB27928		CSM7KOKR	IBD	IBDMDB		CCMD87156761ST-21-0	CRC	PRJEB27928
CCMD41202658ST-11-0	Healthy	PRJEB27928		CSM7KOKT	IBD	IBDMDB		CCMD88272491ST-21-0	CRC	PRJEB27928
CCMD41521570ST-11-0	Healthy	PRJEB27928		CSM7KOKZ	IBD	IBDMDB		CCMD89306485ST-11-0	CRC	PRJEB27928
CCMD45004878ST-11-0	Healthy	PRJEB27928		CSM7KOL2	IBD	IBDMDB		CCMD90311071ST-21-0	CRC	PRJEB27928
CCMD45812507ST-11-0	Healthy	PRJEB27928		CSM7KOL4	IBD	IBDMDB		CCMD92404903ST-11-0	CRC	PRJEB27928
CCMD46727384ST-11-0	Healthy	PRJEB27928		CSM7KOLA	IBD	IBDMDB		CCMD93344354ST-21-0	CRC	PRJEB27928
CCMD49025643ST-11-0	Healthy	PRJEB27928		CSM7KOLE	IBD	IBDMDB		CCMD95431029ST-11-0	CRC	PRJEB27928
CCMD49942357ST-11-0	Healthy	PRJEB27928		CSM7KOLK	IBD	IBDMDB		CCMD95433940ST-21-0	CRC	PRJEB27928
CCMD50300306ST-11-0	Healthy	PRJEB27928		CSM7KOLM	IBD	IBDMDB		CCMD95676152ST-11-0	CRC	PRJEB27928
CCMD50529145ST-11-0	Healthy	PRJEB27928		CSM7KOLY	IBD	IBDMDB		CCMD96553385ST-21-0	CRC	PRJEB27928
CCMD50538120ST-11-0	Healthy	PRJEB27928		CSM7KOMP	IBD	IBDMDB		CCMD98531134ST-11-0	CRC	PRJEB27928
CCMD51154251ST-11-0	Healthy	PRJEB27928		CSM7KOMT	IBD	IBDMDB		MMRS12272136ST-27-0-0	CRC	PRJEB12449
CCMD51228890ST-11-0	Healthy	PRJEB27928		CSM7KOMX	IBD	IBDMDB		MMRS14379078ST-27-0-0	CRC	PRJEB12449
CCMD53508245ST-11-0	Healthy	PRJEB27928		CSM7KOMZ	IBD	IBDMDB		MMRS14602194ST-27-0-0	CRC	PRJEB12449
CCMD53522274ST-11-0	Healthy	PRJEB27928		CSM7KON2	IBD	IBDMDB		MMRS15137911ST-27-0-0	CRC	PRJEB12449
CCMD54057834ST-11-0	Healthy	PRJEB27928		CSM7KON8	IBD	IBDMDB		MMRS16644320ST-27-0-0	CRC	PRJEB12449
CCMD56948710ST-11-0	Healthy	PRJEB27928		CSM7KONA	IBD	IBDMDB		MMRS18295921ST-27-0-0	CRC	PRJEB12449
CCMD59540613ST-11-0	Healthy	PRJEB27928		CSM7KONK	IBD	IBDMDB		MMRS24340226ST-27-0-0	CRC	PRJEB12449
CCMD66848156ST-11-0	Healthy	PRJEB27928		CSM7KOOT	IBD	IBDMDB		MMRS25641480ST-27-0-0	CRC	PRJEB12449
CCMD67373733ST-11-0	Healthy	PRJEB27928		CSM7KOOV	IBD	IBDMDB		MMRS31306426ST-27-0-0	CRC	PRJEB12449
CCMD68973846ST-11-0	Healthy	PRJEB27928		CSM7KOOX	IBD	IBDMDB		MMRS34525504ST-27-0-0	CRC	PRJEB12449
CCMD72666896ST-11-0	Healthy	PRJEB27928		CSM7KOOZ	IBD	IBDMDB		MMRS41266697ST-27-0-0	CRC	PRJEB12449
CCMD73128545ST-11-0	Healthy	PRJEB27928		CSM7KOP2	IBD	IBDMDB		MMRS41711735ST-27-0-0	CRC	PRJEB12449
CCMD74592084ST-11-0	Healthy	PRJEB27928		CSM7KOPG	IBD	IBDMDB		MMRS42780924ST-27-0-0	CRC	PRJEB12449
CCMD75147712ST-11-0	Healthy	PRJEB27928		CSM7KOPI	IBD	IBDMDB		MMRS43563715ST-27-0-0	CRC	PRJEB12449
CCMD76409700ST-11-0	Healthy	PRJEB27928		CSM7KOPK	IBD	IBDMDB		MMRS43939546ST-27-0-0	CRC	PRJEB12449
CCMD85481373ST-11-0	Healthy	PRJEB27928		CSM7KOPM	IBD	IBDMDB		MMRS44197125ST-27-0-0	CRC	PRJEB12449
CCMD85661207ST-11-0	Healthy	PRJEB27928		CSM7KOPO	IBD	IBDMDB		MMRS44203591ST-27-0-0	CRC	PRJEB12449
CCMD89107682ST-11-0	Healthy	PRJEB27928		CSM7KORC	IBD	IBDMDB		MMRS44587603ST-27-0-0	CRC	PRJEB12449
CCMD89643949ST-11-0	Healthy	PRJEB27928		CSM7KORG	IBD	IBDMDB		MMRS47662059ST-27-0-0	CRC	PRJEB12449
CCMD89967135ST-11-0	Healthy	PRJEB27928		CSM7KORI	IBD	IBDMDB		MMRS47685461ST-27-0-0	CRC	PRJEB12449
CCMD93755960ST-11-0	Healthy	PRJEB27928		CSM7KORK	IBD	IBDMDB		MMRS51410669ST-27-0-0	CRC	PRJEB12449
CCMD98198513ST-11-0	Healthy	PRJEB27928		CSM7KORM	IBD	IBDMDB		MMRS51728985ST-27-0-0	CRC	PRJEB12449
CCMD98702133ST-11-0	Healthy	PRJEB27928		CSM7KORO	IBD	IBDMDB		MMRS54316675ST-27-0-0	CRC	PRJEB12449
CCMD99440714ST-11-0	Healthy	PRJEB27928		CSM7KORS	IBD	IBDMDB		MMRS55294627ST-27-0-0	CRC	PRJEB12449
CCMD99929634ST-11-0	Healthy	PRJEB27928		CSM7KORU	IBD	IBDMDB		MMRS59699117ST-27-0-0	CRC	PRJEB12449
MMRS11288076ST-27-0-0	Healthy	PRJEB12449		CSM7KOS7	IBD	IBDMDB		MMRS62376181ST-27-0-0	CRC	PRJEB12449
MMRS11932626ST-27-0-0	Healthy	PRJEB12449		CSM7KOSH	IBD	IBDMDB		MMRS64281211ST-27-0-0	CRC	PRJEB12449
MMRS17603756ST-27-0-0	Healthy	PRJEB12449		CSM7KOSV	IBD	IBDMDB		MMRS65205033ST-27-0-0	CRC	PRJEB12449
MMRS17963147ST-27-0-0	Healthy	PRJEB12449		CSM7KOSX	IBD	IBDMDB		MMRS65945127ST-27-0-0	CRC	PRJEB12449
MMRS20257302ST-27-0-0	Healthy	PRJEB12449		CSM7KOTA	IBD	IBDMDB		MMRS67247116ST-27-0-0	CRC	PRJEB12449
MMRS21365932ST-27-0-0	Healthy	PRJEB12449		CSM7KOTC	IBD	IBDMDB		MMRS68910755ST-27-0-0	CRC	PRJEB12449
MMRS25211151ST-27-0-0	Healthy	PRJEB12449		CSM7KOTK	IBD	IBDMDB		MMRS71762412ST-27-0-0	CRC	PRJEB12449
MMRS29805707ST-27-0-0	Healthy	PRJEB12449		CSM7KOTO	IBD	IBDMDB		MMRS72802364ST-27-0-0	CRC	PRJEB12449
MMRS32573774ST-27-0-0	Healthy	PRJEB12449		CSM7KOTQ	IBD	IBDMDB		MMRS72980899ST-27-0-0	CRC	PRJEB12449
MMRS33294861ST-27-0-0	Healthy	PRJEB12449		CSM7KOTS	IBD	IBDMDB		MMRS77018926ST-27-0-0	CRC	PRJEB12449
MMRS34569532ST-27-0-0	Healthy	PRJEB12449		CSM7KOTU	IBD	IBDMDB		MMRS77321055ST-27-0-0	CRC	PRJEB12449
MMRS35808664ST-27-0-0	Healthy	PRJEB12449		CSM7KOUL	IBD	IBDMDB		MMRS77487595ST-27-0-0	CRC	PRJEB12449
MMRS36405092ST-27-0-0	Healthy	PRJEB12449		CSM7KOUN	IBD	IBDMDB		MMRS78791111ST-27-0-0	CRC	PRJEB12449
MMRS38861560ST-27-0-0	Healthy	PRJEB12449		CSM9X1XU	IBD	IBDMDB		MMRS80093644ST-27-0-0	CRC	PRJEB12449
MMRS38954404ST-27-0-0	Healthy	PRJEB12449		CSM9X1Y3	IBD	IBDMDB		MMRS81194191ST-27-0-0	CRC	PRJEB12449
MMRS39415781ST-27-0-0	Healthy	PRJEB12449		CSM9X1Y5	IBD	IBDMDB		MMRS81671217ST-27-0-0	CRC	PRJEB12449
MMRS39582183ST-27-0-0	Healthy	PRJEB12449		CSM9X1YV	IBD	IBDMDB		MMRS84954772ST-27-0-0	CRC	PRJEB12449
MMRS40913371ST-27-0-0	Healthy	PRJEB12449		CSM9X211	IBD	IBDMDB		MMRS85382779ST-27-0-0	CRC	PRJEB12449
MMRS51307502ST-27-0-0	Healthy	PRJEB12449		CSM9X213	IBD	IBDMDB		MMRS86178473ST-27-0-0	CRC	PRJEB12449
MMRS51737257ST-27-0-0	Healthy	PRJEB12449		CSM9X215	IBD	IBDMDB		MMRS86958796ST-27-0-0	CRC	PRJEB12449
MMRS54246132ST-27-0-0	Healthy	PRJEB12449		CSM9X219	IBD	IBDMDB		MMRS90191266ST-27-0-0	CRC	PRJEB12449
MMRS56137463ST-27-0-0	Healthy	PRJEB12449		CSM9X21J	IBD	IBDMDB		MMRS92544445ST-27-0-0	CRC	PRJEB12449
MMRS57276462ST-27-0-0	Healthy	PRJEB12449		CSM9X21L	IBD	IBDMDB		MMRS93508324ST-27-0-0	CRC	PRJEB12449
MMRS57569834ST-27-0-0	Healthy	PRJEB12449		CSM9X21N	IBD	IBDMDB		MMRS96422329ST-27-0-0	CRC	PRJEB12449
MMRS61683006ST-27-0-0	Healthy	PRJEB12449		CSM9X21R	IBD	IBDMDB		MMRS97052561ST-27-0-0	CRC	PRJEB12449
MMRS62192467ST-27-0-0	Healthy	PRJEB12449		CSM9X21T	IBD	IBDMDB		MMRS97327636ST-27-0-0	CRC	PRJEB12449
MMRS62666492ST-27-0-0	Healthy	PRJEB12449		CSM9X222	IBD	IBDMDB		MMRS99045180ST-27-0-0	CRC	PRJEB12449
MMRS64281551ST-27-0-0	Healthy	PRJEB12449		CSM9X22S	IBD	IBDMDB		ERR1018185	CRC	PRJEB10878
MMRS65742083ST-27-0-0	Healthy	PRJEB12449		CSM9X22U	IBD	IBDMDB		ERR1018186	CRC	PRJEB10878
MMRS65862658ST-27-0-0	Healthy	PRJEB12449		CSM9X233	IBD	IBDMDB		ERR1018187	CRC	PRJEB10878
MMRS66868025ST-27-0-0	Healthy	PRJEB12449		CSM9X235	IBD	IBDMDB		ERR1018188	CRC	PRJEB10878
MMRS67096717ST-27-0-0	Healthy	PRJEB12449		CSM9X237	IBD	IBDMDB		ERR1018189	CRC	PRJEB10878
MMRS68630931ST-27-0-0	Healthy	PRJEB12449		CSM9X23B	IBD	IBDMDB		ERR1018190	CRC	PRJEB10878
MMRS73787048ST-27-0-0	Healthy	PRJEB12449		CSM9X23H	IBD	IBDMDB		ERR1018191	CRC	PRJEB10878
MMRS79893829ST-27-0-0	Healthy	PRJEB12449		CSM9X23N	IBD	IBDMDB		ERR1018192	CRC	PRJEB10878
MMRS81130264ST-27-0-0	Healthy	PRJEB12449		CSMA88CB	IBD	IBDMDB		ERR1018194	CRC	PRJEB10878
MMRS81135225ST-27-0-0	Healthy	PRJEB12449		CSMA9J65	IBD	IBDMDB		ERR1018196	CRC	PRJEB10878
MMRS84085284ST-27-0-0	Healthy	PRJEB12449		CSMACTZP	IBD	IBDMDB		ERR1018197	CRC	PRJEB10878
MMRS84159866ST-27-0-0	Healthy	PRJEB12449		CSMAF72L	IBD	IBDMDB		ERR1018198	CRC	PRJEB10878
MMRS85438660ST-27-0-0	Healthy	PRJEB12449		CSMAH393	IBD	IBDMDB		ERR1018199	CRC	PRJEB10878
MMRS85548821ST-27-0-0	Healthy	PRJEB12449		CSMAIG7X	IBD	IBDMDB		ERR1018200	CRC	PRJEB10878
MMRS86168210ST-27-0-0	Healthy	PRJEB12449		MSM5LLDA	IBD	IBDMDB		ERR1018201	CRC	PRJEB10878
MMRS87723283ST-27-0-0	Healthy	PRJEB12449		MSM5LLDC	IBD	IBDMDB		ERR1018202	CRC	PRJEB10878
MMRS88581325ST-27-0-0	Healthy	PRJEB12449		MSM5LLDE	IBD	IBDMDB		ERR1018203	CRC	PRJEB10878
MMRS91297590ST-27-0-0	Healthy	PRJEB12449		MSM5LLDI	IBD	IBDMDB		ERR1018204	CRC	PRJEB10878
MMRS92546335ST-27-0-0	Healthy	PRJEB12449		MSM5LLDK	IBD	IBDMDB		ERR1018206	CRC	PRJEB10878
MMRS93621581ST-27-0-0	Healthy	PRJEB12449		MSM5LLDM	IBD	IBDMDB		ERR1018207	CRC	PRJEB10878
MMRS94549160ST-27-0-0	Healthy	PRJEB12449		MSM5LLDQ	IBD	IBDMDB		ERR1018208	CRC	PRJEB10878
MMRS95277876ST-27-0-0	Healthy	PRJEB12449		MSM5LLDS	IBD	IBDMDB		ERR1018210	CRC	PRJEB10878
MMRS95479054ST-27-0-0	Healthy	PRJEB12449		MSM5LLDU	IBD	IBDMDB		ERR1018211	CRC	PRJEB10878
MMRS95674036ST-27-0-0	Healthy	PRJEB12449		MSM5LLEP	IBD	IBDMDB		ERR1018212	CRC	PRJEB10878
MMRS97307143ST-27-0-0	Healthy	PRJEB12449		MSM5LLER	IBD	IBDMDB		ERR1018213	CRC	PRJEB10878
ERR1018193	Healthy	PRJEB10878		MSM5LLF4	IBD	IBDMDB		ERR1018214	CRC	PRJEB10878
ERR1018195	Healthy	PRJEB10878		MSM5LLF6	IBD	IBDMDB		ERR1018215	CRC	PRJEB10878
ERR1018205	Healthy	PRJEB10878		MSM5LLF8	IBD	IBDMDB		ERR1018216	CRC	PRJEB10878
ERR1018209	Healthy	PRJEB10878		MSM5LLGL	IBD	IBDMDB		ERR1018218	CRC	PRJEB10878
ERR1018217	Healthy	PRJEB10878		MSM5LLHC	IBD	IBDMDB		ERR1018219	CRC	PRJEB10878
ERR1018232	Healthy	PRJEB10878		MSM6J2HD	IBD	IBDMDB		ERR1018220	CRC	PRJEB10878
ERR1018233	Healthy	PRJEB10878		MSM6J2HF	IBD	IBDMDB		ERR1018221	CRC	PRJEB10878
ERR1018234	Healthy	PRJEB10878		MSM6J2HH	IBD	IBDMDB		ERR1018222	CRC	PRJEB10878
ERR1018235	Healthy	PRJEB10878		MSM6J2HJ	IBD	IBDMDB		ERR1018223	CRC	PRJEB10878
ERR1018236	Healthy	PRJEB10878		MSM6J2HL	IBD	IBDMDB		ERR1018224	CRC	PRJEB10878
ERR1018237	Healthy	PRJEB10878		MSM6J2IE	IBD	IBDMDB		ERR1018225	CRC	PRJEB10878
ERR1018238	Healthy	PRJEB10878		MSM6J2IG	IBD	IBDMDB		ERR1018226	CRC	PRJEB10878
ERR1018239	Healthy	PRJEB10878		MSM6J2II	IBD	IBDMDB		ERR1018227	CRC	PRJEB10878
ERR1018240	Healthy	PRJEB10878		MSM6J2IK	IBD	IBDMDB		ERR1018228	CRC	PRJEB10878
ERR1018241	Healthy	PRJEB10878		MSM6J2IM	IBD	IBDMDB		ERR1018229	CRC	PRJEB10878
ERR1018242	Healthy	PRJEB10878		MSM6J2IO	IBD	IBDMDB		ERR1018230	CRC	PRJEB10878
ERR1018243	Healthy	PRJEB10878		MSM6J2IQ	IBD	IBDMDB		ERR1018231	CRC	PRJEB10878
ERR1018244	Healthy	PRJEB10878		MSM6J2IY	IBD	IBDMDB		ERR1018279	CRC	PRJEB10878
ERR1018245	Healthy	PRJEB10878		MSM6J2J1	IBD	IBDMDB		ERR1018280	CRC	PRJEB10878
ERR1018246	Healthy	PRJEB10878		MSM6J2J3	IBD	IBDMDB		ERR1018281	CRC	PRJEB10878
ERR1018247	Healthy	PRJEB10878		MSM6J2J5	IBD	IBDMDB		ERR1018282	CRC	PRJEB10878
ERR1018248	Healthy	PRJEB10878		MSM6J2JB	IBD	IBDMDB		ERR1018283	CRC	PRJEB10878
ERR1018249	Healthy	PRJEB10878		MSM6J2JD	IBD	IBDMDB		ERR1018284	CRC	PRJEB10878
ERR1018250	Healthy	PRJEB10878		MSM6J2KC	IBD	IBDMDB		ERR1018285	CRC	PRJEB10878
ERR1018251	Healthy	PRJEB10878		MSM6J2KE	IBD	IBDMDB		ERR1018286	CRC	PRJEB10878
ERR1018252	Healthy	PRJEB10878		MSM6J2KM	IBD	IBDMDB		ERR1018287	CRC	PRJEB10878
ERR1018253	Healthy	PRJEB10878		MSM6J2LB	IBD	IBDMDB		ERR1018288	CRC	PRJEB10878
ERR1018254	Healthy	PRJEB10878		MSM6J2LH	IBD	IBDMDB		ERR1018289	CRC	PRJEB10878
ERR1018255	Healthy	PRJEB10878		MSM6J2LJ	IBD	IBDMDB		ERR1018290	CRC	PRJEB10878
ERR1018256	Healthy	PRJEB10878		MSM6J2LL	IBD	IBDMDB		ERR1018291	CRC	PRJEB10878
ERR1018257	Healthy	PRJEB10878		MSM6J2LN	IBD	IBDMDB		ERR1018292	CRC	PRJEB10878
ERR1018258	Healthy	PRJEB10878		MSM6J2LR	IBD	IBDMDB		ERR1018293	CRC	PRJEB10878
ERR1018259	Healthy	PRJEB10878		MSM6J2LT	IBD	IBDMDB		ERR1018294	CRC	PRJEB10878
ERR1018260	Healthy	PRJEB10878		MSM6J2MB	IBD	IBDMDB		ERR1018295	CRC	PRJEB10878
ERR1018261	Healthy	PRJEB10878		MSM6J2MD	IBD	IBDMDB		ERR1018296	CRC	PRJEB10878
ERR1018262	Healthy	PRJEB10878		MSM6J2MF	IBD	IBDMDB		ERR1018297	CRC	PRJEB10878
ERR1018263	Healthy	PRJEB10878		MSM6J2MH	IBD	IBDMDB		ERR1018298	CRC	PRJEB10878
ERR1018264	Healthy	PRJEB10878		MSM6J2MJ	IBD	IBDMDB		ERR1018299	CRC	PRJEB10878
ERR1018265	Healthy	PRJEB10878		MSM6J2ML	IBD	IBDMDB		ERR1018300	CRC	PRJEB10878
ERR1018266	Healthy	PRJEB10878		MSM6J2OH	IBD	IBDMDB		ERR1018301	CRC	PRJEB10878
ERR1018267	Healthy	PRJEB10878		MSM6J2OJ	IBD	IBDMDB		ERR1018302	CRC	PRJEB10878
ERR1018268	Healthy	PRJEB10878		MSM6J2OL	IBD	IBDMDB		ERR1018303	CRC	PRJEB10878
ERR1018269	Healthy	PRJEB10878		MSM6J2ON	IBD	IBDMDB		ERR1018304	CRC	PRJEB10878
ERR1018270	Healthy	PRJEB10878		MSM6J2OP	IBD	IBDMDB		ERR1018305	CRC	PRJEB10878
ERR1018271	Healthy	PRJEB10878		MSM6J2PK	IBD	IBDMDB		ERR1018306	CRC	PRJEB10878
ERR1018272	Healthy	PRJEB10878		MSM6J2PM	IBD	IBDMDB		ERR1018307	CRC	PRJEB10878
ERR1018273	Healthy	PRJEB10878		MSM6J2Q3	IBD	IBDMDB		ERR1018310	CRC	PRJEB10878
ERR1018274	Healthy	PRJEB10878		MSM6J2Q5	IBD	IBDMDB		ERR1018311	CRC	PRJEB10878
ERR1018275	Healthy	PRJEB10878		MSM6J2Q7	IBD	IBDMDB		ERR1018312	CRC	PRJEB10878
ERR1018276	Healthy	PRJEB10878		MSM6J2Q9	IBD	IBDMDB
ERR1018277	Healthy	PRJEB10878		MSM6J2QB	IBD	IBDMDB
ERR1018278	Healthy	PRJEB10878		MSM6J2QD	IBD	IBDMDB
ERR1018308	Healthy	PRJEB10878		MSM6J2QR	IBD	IBDMDB
ERR1018309	Healthy	PRJEB10878		MSM6J2R2	IBD	IBDMDB
				MSM6J2R8	IBD	IBDMDB
				MSM6J2RA	IBD	IBDMDB
				MSM6J2RC	IBD	IBDMDB
				MSM79H63	IBD	IBDMDB
				MSM79H65	IBD	IBDMDB
				MSM79H67	IBD	IBDMDB
				MSM79H69	IBD	IBDMDB
				MSM79H6B	IBD	IBDMDB
				MSM79H7C	IBD	IBDMDB
				MSM79H7E	IBD	IBDMDB
				MSM79H7G	IBD	IBDMDB
				MSM79H7M	IBD	IBDMDB
				MSM79HAJ	IBD	IBDMDB
				MSM79HAL	IBD	IBDMDB
				MSM79HAN	IBD	IBDMDB
				MSM79HAR	IBD	IBDMDB
				MSM79HAT	IBD	IBDMDB
				MSM79HBN	IBD	IBDMDB
				MSM79HBP	IBD	IBDMDB
				MSM79HBR	IBD	IBDMDB
				MSM79HBT	IBD	IBDMDB
				MSM79HBV	IBD	IBDMDB
				MSM79HBZ	IBD	IBDMDB
				MSM79HDA	IBD	IBDMDB
				MSM79HDC	IBD	IBDMDB
				MSM79HDE	IBD	IBDMDB
				MSM79HDG	IBD	IBDMDB
				MSM79HDG_TR	IBD	IBDMDB
				MSM79HDI	IBD	IBDMDB
				MSM79HEA	IBD	IBDMDB
				MSM79HF3	IBD	IBDMDB
				MSM79HF5	IBD	IBDMDB
				MSM79HF7	IBD	IBDMDB
				MSM79HF9	IBD	IBDMDB
				MSM79HF9_TR	IBD	IBDMDB
				MSM79HFB	IBD	IBDMDB
				MSM9VZEU	IBD	IBDMDB
				MSM9VZEW	IBD	IBDMDB
				MSM9VZEY	IBD	IBDMDB
				MSM9VZF1	IBD	IBDMDB
				MSM9VZF3	IBD	IBDMDB
				MSM9VZF5	IBD	IBDMDB
				MSM9VZIM	IBD	IBDMDB
				MSM9VZIO	IBD	IBDMDB
				MSM9VZIQ	IBD	IBDMDB
				MSM9VZIS	IBD	IBDMDB
				MSM9VZIU	IBD	IBDMDB
				MSM9VZIW	IBD	IBDMDB
				MSM9VZIY	IBD	IBDMDB
				MSM9VZJ3	IBD	IBDMDB
				MSM9VZLL	IBD	IBDMDB
				MSM9VZLN	IBD	IBDMDB
				MSM9VZLP	IBD	IBDMDB
				MSM9VZLR	IBD	IBDMDB
				MSM9VZLT	IBD	IBDMDB
				MSM9VZLV	IBD	IBDMDB
				MSM9VZLZ	IBD	IBDMDB
				MSM9VZNR	IBD	IBDMDB
				MSM9VZNX	IBD	IBDMDB
				MSM9VZNZ	IBD	IBDMDB
				MSM9VZO2	IBD	IBDMDB
				MSM9VZOS	IBD	IBDMDB
				MSM9VZOU	IBD	IBDMDB
				MSM9VZOW	IBD	IBDMDB
				MSM9VZOY	IBD	IBDMDB
				MSM9VZP1	IBD	IBDMDB
				MSM9VZP3	IBD	IBDMDB
				MSM9VZPH	IBD	IBDMDB
				MSM9VZPL	IBD	IBDMDB
				MSM9VZPN	IBD	IBDMDB
				MSMA267V	IBD	IBDMDB
				MSMA267X	IBD	IBDMDB
				MSMA2684	IBD	IBDMDB
				MSMA2688	IBD	IBDMDB
				MSMA26AV	IBD	IBDMDB
				MSMA26AX	IBD	IBDMDB
				MSMA26AZ	IBD	IBDMDB
				MSMA26AZ_TR	IBD	IBDMDB
				MSMA26CV	IBD	IBDMDB
				MSMA26CX	IBD	IBDMDB
				MSMA26EH	IBD	IBDMDB
				MSMA26EJ	IBD	IBDMDB
				MSMA26EL	IBD	IBDMDB
				MSMA26EN	IBD	IBDMDB
				MSMA26EP	IBD	IBDMDB
				MSMA26ER	IBD	IBDMDB
				MSMA26ET	IBD	IBDMDB
				MSMA26EZ	IBD	IBDMDB
				MSMAPC55	IBD	IBDMDB
				MSMAPC57	IBD	IBDMDB
				MSMAPC59	IBD	IBDMDB
				MSMAPC5B	IBD	IBDMDB
				MSMAPC5D	IBD	IBDMDB
				MSMAPC5Z	IBD	IBDMDB
				MSMAPC64	IBD	IBDMDB
				MSMAPC66	IBD	IBDMDB
				MSMAPC6A	IBD	IBDMDB
				MSMAPC6C	IBD	IBDMDB
				MSMAPC6E	IBD	IBDMDB
				MSMAPC6G	IBD	IBDMDB
				MSMB4LXY	IBD	IBDMDB
				MSMB4LYB	IBD	IBDMDB
				MSMB4LYH	IBD	IBDMDB
				MSMB4LZ4	IBD	IBDMDB
				MSMB4LZP	IBD	IBDMDB
				MSMB4LZR	IBD	IBDMDB
				CSM5FZ3N_P	IBD	IBDMDB
				CSM5FZ3R_P	IBD	IBDMDB
				MSM5FZA2_P	IBD	IBDMDB
				CSM5YRY7_P	IBD	IBDMDB
				MSM5LLI2_P	IBD	IBDMDB
				CSM5FZ3V_P	IBD	IBDMDB
				MSM633FF_P	IBD	IBDMDB
				MSM5LLI8_P	IBD	IBDMDB
				CSM5FZ3X_P	IBD	IBDMDB
				CSM5FZ4A_P	IBD	IBDMDB
				MSM5LLGN_P	IBD	IBDMDB
				CSM5FZ4E_P	IBD	IBDMDB
				CSM5FZ3Z_P	IBD	IBDMDB
				MSM5LLIM_P	IBD	IBDMDB
				CSM5MCVB_P	IBD	IBDMDB
				MSM5LLI4_P	IBD	IBDMDB
				CSM5MCVD_P	IBD	IBDMDB
				CSM5FZ42_P	IBD	IBDMDB
				MSM5LLGR_P	IBD	IBDMDB
				CSM5MCVF_P	IBD	IBDMDB
				CSM5FZ44_P	IBD	IBDMDB
				CSM5MCUA_P	IBD	IBDMDB
				CSM5MCUS_P	IBD	IBDMDB
				MSM5LLGF_P	IBD	IBDMDB
				CSM5MCWK_P	IBD	IBDMDB
				CSM5MCVZ_P	IBD	IBDMDB
				MSM5LLD6_P	IBD	IBDMDB
				CSM5MCV5_P	IBD	IBDMDB
				MSM5LLGJ_P	IBD	IBDMDB
				CSM5MCW4_P	IBD	IBDMDB
				CSM5MCXF_P	IBD	IBDMDB
				CSM5MCXZ_P	IBD	IBDMDB
				CSM5MCYQ_P	IBD	IBDMDB
				CSM67UEP_P	IBD	IBDMDB
				MSM6J2N6_P	IBD	IBDMDB
				CSM67UET_P	IBD	IBDMDB
				CSM79HG7_P	IBD	IBDMDB
				CSM79HNG_P	IBD	IBDMDB
				MSM79HF1_P	IBD	IBDMDB
				CSM79HQT_P	IBD	IBDMDB
				CSM79HM5_P	IBD	IBDMDB
				CSM7KOMR_P	IBD	IBDMDB
				CSM79HQR_P	IBD	IBDMDB
				CSM7KOMV_P	IBD	IBDMDB
				MSM9VZN4_P	IBD	IBDMDB
				MSM9VZM4_P	IBD	IBDMDB
				MSM5LLF2_P	IBD	IBDMDB
				CSM5MCWA_P	IBD	IBDMDB
				CSM5MCXB_P	IBD	IBDMDB
				MSM9VZJJ_P	IBD	IBDMDB
				CSM5MCYI_P	IBD	IBDMDB
				CSM5MCXX_P	IBD	IBDMDB
				CSM5MCYM_P	IBD	IBDMDB
				CSM67U9T_P	IBD	IBDMDB
				CSM5MCYO_P	IBD	IBDMDB
				MSM6J2RG_P	IBD	IBDMDB
				CSM79HH2_P	IBD	IBDMDB
				MSM79HD8_P	IBD	IBDMDB
				CSM79HM9_P	IBD	IBDMDB
				MSM79HD6_P	IBD	IBDMDB
				MSM79H9U_P	IBD	IBDMDB
				CSM7KOUJ_P	IBD	IBDMDB
				MSM9VZJF_P	IBD	IBDMDB
				CSM67UAI_P	IBD	IBDMDB
				CSM79HHW_P	IBD	IBDMDB
				CSM67UF1_P	IBD	IBDMDB
				CSM67UEW_P	IBD	IBDMDB
				MSM5LLHR_P	IBD	IBDMDB
				MSM5FZ9X_P	IBD	IBDMDB
				MSM5LLHX_P	IBD	IBDMDB
				MSM5LLIE_P	IBD	IBDMDB
				MSM5LLIQ_P	IBD	IBDMDB
				MSM5LLIC_P	IBD	IBDMDB
				MSM5ZOJY_P	IBD	IBDMDB
				MSM5LLHV_P	IBD	IBDMDB
				MSM5LLIG_P	IBD	IBDMDB
				CSM5FZ3T_P	IBD	IBDMDB
				MSM5LLFG_P	IBD	IBDMDB
				MSM5LLFK_P	IBD	IBDMDB
				MSM5LLIS_P	IBD	IBDMDB
				CSM5FZ4C_P	IBD	IBDMDB
				MSM5LLHE_P	IBD	IBDMDB
				MSM5LLFM_P	IBD	IBDMDB
				MSM5LLI6_P	IBD	IBDMDB
				CSM5LLGB_P	IBD	IBDMDB
				MSM5LLH2_P	IBD	IBDMDB
				MSM5LLIK_P	IBD	IBDMDB
				CSM5MCTZ_P	IBD	IBDMDB
				MSM5LLFO_P	IBD	IBDMDB
				CSM5FZ4G_P	IBD	IBDMDB
				CSM5MCUQ_P	IBD	IBDMDB
				MSM5LLH4_P	IBD	IBDMDB
				MSM5LLGH_P	IBD	IBDMDB
				MSM5LLHG_P	IBD	IBDMDB
				CSM5MCUG_P	IBD	IBDMDB
				CSM5MCU8_P	IBD	IBDMDB
				CSM5MCV1_P	IBD	IBDMDB
				CSM5MCVV_P	IBD	IBDMDB
				MSM5LLHQ_P	IBD	IBDMDB
				CSM5FZ4K_P	IBD	IBDMDB
				CSM5MCUK_P	IBD	IBDMDB
				MSM5LLFU_P	IBD	IBDMDB
				CSM5MCUC_P	IBD	IBDMDB
				CSM5FZ46_P	IBD	IBDMDB
				MSM5LLH8_P	IBD	IBDMDB
				MSM5LLGD_P	IBD	IBDMDB
				CSM5MCU4_P	IBD	IBDMDB
				MSM5LLHI_P	IBD	IBDMDB
				MSM5LLHO_P	IBD	IBDMDB
				CSM5MCWM_P	IBD	IBDMDB
				CSM5MCUY_P	IBD	IBDMDB
				CSM5MCUE_P	IBD	IBDMDB
				CSM5MCVJ_P	IBD	IBDMDB
				CSM5MCWI_P	IBD	IBDMDB
				MSM5LLHA_P	IBD	IBDMDB
				CSM5MCUW_P	IBD	IBDMDB
