# Supplementary material for: Metagenome Analysis of Intestinal Bacteria in Healthy People, Patients With Inflammatory Bowel Disease and Colorectal Cancer
Source: Front Cell Infect Microbiol. 2021 Feb 26;11:599734. doi: 10.3389/fcimb.2021.599734 (PMC7962608; doi:10.3389/fcimb.2021.599734)
Supplement: Supplementary Table 2 — Species counts of healthy people, IBD, and CRC. [file Table_2.xlsx]

## Sheet: CTR
Sample Name	Counts
SAMEA3136648	36
SAMEA3136638	38
SAMEA3136670	30
SAMEA3136657	25
SAMEA3136660	25
SAMEA3136630	19
SAMEA3136634	22
SAMEA3136674	26
SAMEA3136663	23
SAMEA3136676	28
SAMEA3136644	42
SAMEA3136654	47
SAMEA3136673	21
SAMEA3136665	32
SAMEA3136664	38
SAMEA3136656	42
SAMEA3136650	17
SAMEA3136626	23
SAMEA3136668	22
SAMEA3136645	37
SAMEA3136662	26
SAMEA3136667	35
SAMEA3136624	42
SAMEA3136635	26
SAMEA3136625	37
SAMEA3136679	28
SAMEA3136632	33
SAMEA3136677	19
SAMEA3136633	18
SAMEA3136646	30
SAMEA3136652	33
SAMEA3136658	45
SAMEA3136623	18
SAMEA3136629	42
SAMEA3136661	21
SAMEA3136675	28
SAMEA3136639	24
SAMEA3136678	33
SAMEA3136651	36
SAMEA3136636	23
SAMEA3136655	37
SAMEA3136627	52
SAMEA3136631	23
SAMEA3136666	25
SAMEA3136640	17
SAMEA3136649	20
SAMEA3136672	31
SAMEA3136642	28
SAMEA3136628	20
SAMEA3136671	33
SAMEA3136653	33
SAMEA3136643	30
SAMEA3136641	35
SAMEA3136637	31
SAMEA3136659	29
SAMEA3136669	38
SAMEA3136647	20
SAMEA3178936	24
SAMEA3178937	30
SAMEA3178938	28
SAMEA3178939	30
SAMEA3178940	28
SAMEA3178943	31
CCIS00146684ST-4-0	47
CCIS00281083ST-3-0	47
CCIS02124300ST-4-0	49
CCIS02856720ST-4-0	71
CCIS03473770ST-4-0	67
CCIS03857607ST-4-0	44
CCIS05314658ST-4-0	56
CCIS07277498ST-4-0	51
CCIS07539127ST-4-0	60
CCIS07648107ST-4-0	62
CCIS09568613ST-4-0	68
CCIS10706551ST-3-0	51
CCIS11354283ST-4-0	64
CCIS11362406ST-4-0	76
CCIS11558985ST-4-0	39
CCIS13047523ST-4-0	41
CCIS15794887ST-4-0	62
CCIS16326685ST-4-0	59
CCIS16383318ST-4-0	74
CCIS16561622ST-4-0	60
CCIS20795251ST-4-0	52
CCIS21126322ST-4-0	57
CCIS23164343ST-4-0	49
CCIS27304052ST-3-0	62
CCIS27927933ST-4-0	40
CCIS29210128ST-4-0	50
CCIS29688262ST-20-0	65
CCIS32452666ST-4-0	57
CCIS34604008ST-4-0	53
CCIS36699628ST-4-0	48
CCIS36797902ST-4-0	44
CCIS41692898ST-4-0	57
CCIS44093303ST-4-0	40
CCIS45571137ST-3-0	58
CCIS45793747ST-4-0	66
CCIS48174381ST-4-0	60
CCIS50003399ST-4-0	44
CCIS50471204ST-4-0	64
CCIS51595129ST-4-0	53
CCIS63448910ST-4-0	35
CCIS63468405ST-4-0	56
CCIS63910149ST-4-0	61
CCIS64773582ST-4-0	59
CCIS64785924ST-20-0	30
CCIS71578391ST-4-0	65
CCIS74239020ST-4-0	51
CCIS78100604ST-4-0	57
CCIS79210440ST-3-0	61
CCIS80834637ST-4-0	52
CCIS81139242ST-4-0	51
CCIS82507866ST-3-0	53
CCIS82944710ST-20-0	31
CCIS88007743ST-4-0	65
CCIS88317640ST-4-0	65
CCIS90164298ST-4-0	55
CCIS93040568ST-20-0	27
CCIS94417875ST-3-0	50
CCIS94603952ST-4-0	58
CCIS95097901ST-4-0	48
CCIS95409808ST-4-0	56
CCIS98482370ST-3-0	47
CCMD10032470ST-11-0	45
CCMD10191450ST-11-0	33
CCMD15562448ST-11-0	45
CCMD17410933ST-11-0	44
CCMD18579000ST-11-0	51
CCMD18829815ST-11-0	40
CCMD22852639ST-11-0	41
CCMD23541216ST-11-0	47
CCMD25475945ST-11-0	47
CCMD26625622ST-11-0	43
CCMD27867141ST-11-0	45
CCMD28738636ST-11-0	33
CCMD29706695ST-11-0	39
CCMD30626189ST-11-0	40
CCMD30627121ST-11-0	43
CCMD31009081ST-11-0	57
CCMD31134579ST-11-0	43
CCMD32288175ST-11-0	42
CCMD32965613ST-11-0	44
CCMD35081859ST-11-0	53
CCMD35801800ST-11-0	58
CCMD37575804ST-11-0	48
CCMD38158721ST-11-0	37
CCMD39157124ST-11-0	42
CCMD39882286ST-11-0	29
CCMD41202658ST-11-0	49
CCMD41521570ST-11-0	44
CCMD45004878ST-11-0	46
CCMD45812507ST-11-0	38
CCMD46727384ST-11-0	44
CCMD49025643ST-11-0	50
CCMD49942357ST-11-0	43
CCMD50300306ST-11-0	38
CCMD50529145ST-11-0	37
CCMD50538120ST-11-0	34
CCMD51154251ST-11-0	42
CCMD51228890ST-11-0	43
CCMD53508245ST-11-0	49
CCMD53522274ST-11-0	41
CCMD54057834ST-11-0	42
CCMD56948710ST-11-0	51
CCMD59540613ST-11-0	44
CCMD66848156ST-11-0	44
CCMD67373733ST-11-0	45
CCMD68973846ST-11-0	41
CCMD72666896ST-11-0	46
CCMD73128545ST-11-0	39
CCMD74592084ST-11-0	39
CCMD75147712ST-11-0	18
CCMD76409700ST-11-0	52
CCMD85481373ST-11-0	39
CCMD85661207ST-11-0	50
CCMD89107682ST-11-0	47
CCMD89643949ST-11-0	36
CCMD89967135ST-11-0	44
CCMD93755960ST-11-0	51
CCMD98198513ST-11-0	36
CCMD98702133ST-11-0	42
CCMD99440714ST-11-0	36
CCMD99929634ST-11-0	41
MMRS11288076ST-27-0-0	54
MMRS11932626ST-27-0-0	63
MMRS17603756ST-27-0-0	59
MMRS17963147ST-27-0-0	67
MMRS20257302ST-27-0-0	57
MMRS21365932ST-27-0-0	37
MMRS25211151ST-27-0-0	67
MMRS29805707ST-27-0-0	55
MMRS32573774ST-27-0-0	66
MMRS33294861ST-27-0-0	46
MMRS34569532ST-27-0-0	44
MMRS35808664ST-27-0-0	57
MMRS36405092ST-27-0-0	47
MMRS38861560ST-27-0-0	62
MMRS38954404ST-27-0-0	66
MMRS39415781ST-27-0-0	50
MMRS39582183ST-27-0-0	50
MMRS40913371ST-27-0-0	43
MMRS51307502ST-27-0-0	36
MMRS51737257ST-27-0-0	60
MMRS54246132ST-27-0-0	57
MMRS56137463ST-27-0-0	62
MMRS57276462ST-27-0-0	59
MMRS57569834ST-27-0-0	48
MMRS61683006ST-27-0-0	55
MMRS62192467ST-27-0-0	43
MMRS62666492ST-27-0-0	55
MMRS64281551ST-27-0-0	36
MMRS65742083ST-27-0-0	55
MMRS65862658ST-27-0-0	68
MMRS66868025ST-27-0-0	40
MMRS67096717ST-27-0-0	67
MMRS68630931ST-27-0-0	52
MMRS73787048ST-27-0-0	48
MMRS79893829ST-27-0-0	57
MMRS81130264ST-27-0-0	56
MMRS81135225ST-27-0-0	58
MMRS84085284ST-27-0-0	40
MMRS84159866ST-27-0-0	48
MMRS85438660ST-27-0-0	27
MMRS85548821ST-27-0-0	43
MMRS86168210ST-27-0-0	36
MMRS87723283ST-27-0-0	47
MMRS88581325ST-27-0-0	56
MMRS91297590ST-27-0-0	54
MMRS92546335ST-27-0-0	61
MMRS93621581ST-27-0-0	59
MMRS94549160ST-27-0-0	51
MMRS95277876ST-27-0-0	47
MMRS95479054ST-27-0-0	52
MMRS95674036ST-27-0-0	43
MMRS97307143ST-27-0-0	51
ERR1018193	91
ERR1018195	69
ERR1018205	95
ERR1018209	97
ERR1018217	90
ERR1018232	111
ERR1018233	103
ERR1018234	67
ERR1018235	96
ERR1018236	75
ERR1018237	63
ERR1018238	88
ERR1018239	88
ERR1018240	86
ERR1018241	68
ERR1018242	73
ERR1018243	60
ERR1018244	104
ERR1018245	101
ERR1018246	89
ERR1018247	81
ERR1018248	102
ERR1018249	88
ERR1018250	85
ERR1018251	101
ERR1018252	73
ERR1018253	83
ERR1018254	126
ERR1018255	105
ERR1018256	93
ERR1018257	112
ERR1018258	73
ERR1018259	82
ERR1018260	76
ERR1018261	86
ERR1018262	110
ERR1018263	99
ERR1018264	91
ERR1018265	93
ERR1018266	90
ERR1018267	81
ERR1018268	83
ERR1018269	69
ERR1018270	75
ERR1018271	88
ERR1018272	101
ERR1018273	88
ERR1018274	88
ERR1018275	81
ERR1018276	84
ERR1018277	128
ERR1018278	74
ERR1018308	82
ERR1018309	105

## Sheet: IBD
Sample Name	Counts
CSM5FZ4M	39
CSM5MCUO	69
CSM5MCVL	26
CSM5MCVN	25
CSM5MCW6	27
CSM5MCWC	36
CSM5MCWE	32
CSM5MCWG	9
CSM5MCWQ	51
CSM5MCX3	69
CSM5MCXD	38
CSM5MCXH	47
CSM5MCXJ	48
CSM5MCXL	51
CSM5MCXN	51
CSM5MCXP	52
CSM5MCXR	48
CSM5MCXT	48
CSM5MCXV	55
CSM5MCY2	58
CSM5MCY4	55
CSM5MCY8	62
CSM5MCYS	43
CSM5MCYW	31
CSM5MCZ3	35
CSM5MCZ5	34
CSM5MCZ7	32
CSM5MCZB	49
CSM5MCZD	50
CSM5MCZF	44
CSM67U9B	47
CSM67U9D	48
CSM67U9J	31
CSM67UA2	34
CSM67UAA	60
CSM67UAG	43
CSM67UAK	56
CSM67UAM	37
CSM67UAO	44
CSM67UAQ	30
CSM67UAS	49
CSM67UBF	24
CSM67UBH	26
CSM67UBN	24
CSM67UBR	23
CSM67UBX	53
CSM67UBZ	48
CSM67UC6	46
CSM67UCK	54
CSM67UDF	44
CSM67UDJ	47
CSM67UDN	48
CSM67UDR	35
CSM67UDR_TR	36
CSM67UDY	42
CSM67UE3	55
CSM67UE7	49
CSM67UEA	57
CSM67UEI	47
CSM67UEM	34
CSM67UEW	52
CSM67UEW_TR	50
CSM67UF1	51
CSM67UF5	50
CSM67UFV	63
CSM67UFZ	57
CSM67UG8	60
CSM67UGC	25
CSM67UGO	43
CSM79HG5	27
CSM79HGP	38
CSM79HH4	50
CSM79HH8	68
CSM79HHA	58
CSM79HHM	58
CSM79HHO	57
CSM79HHU	48
CSM79HHW	40
CSM79HI3	34
CSM79HI7	25
CSM79HIB	43
CSM79HID	38
CSM79HIF	37
CSM79HIH	37
CSM79HIJ	44
CSM79HIL	32
CSM79HIN	43
CSM79HJM	46
CSM79HJO	43
CSM79HJQ	18
CSM79HJS	49
CSM79HJU	37
CSM79HJW	25
CSM79HJY	22
CSM79HK9	61
CSM79HKB	51
CSM79HKT	29
CSM79HKV	30
CSM79HKX	53
CSM79HKZ	47
CSM79HL4	42
CSM79HL6	45
CSM79HLA	59
CSM79HLA_TR	55
CSM79HLC	52
CSM79HLE	43
CSM79HLG	52
CSM79HLI	43
CSM79HLK	40
CSM79HLM	49
CSM79HM1	60
CSM79HM7	54
CSM79HMN	54
CSM79HMP	63
CSM79HMT	59
CSM79HN2	64
CSM79HN6	55
CSM79HNE	26
CSM79HNI	43
CSM79HNK	33
CSM79HNM	42
CSM79HO1	36
CSM79HOF	50
CSM79HOH	60
CSM79HOJ	53
CSM79HOL	47
CSM79HOT	45
CSM79HPA	72
CSM79HPA_TR	64
CSM79HPC	56
CSM79HQ9	28
CSM79HQB	69
CSM79HQF	30
CSM79HQV	28
CSM79HQX	25
CSM79HQZ	36
CSM79HR2	32
CSM79HR4	20
CSM79HR6	27
CSM7KOJE	34
CSM7KOJG	55
CSM7KOJO	34
CSM7KOJQ	37
CSM7KOJS	34
CSM7KOJU	34
CSM7KOJW	33
CSM7KOJY	36
CSM7KOK1	41
CSM7KOKR	43
CSM7KOKT	35
CSM7KOKZ	49
CSM7KOL2	54
CSM7KOL4	59
CSM7KOLA	66
CSM7KOLE	50
CSM7KOLK	46
CSM7KOLM	45
CSM7KOLY	43
CSM7KOMP	68
CSM7KOMT	63
CSM7KOMX	44
CSM7KOMZ	38
CSM7KON2	39
CSM7KON8	45
CSM7KONA	36
CSM7KONK	52
CSM7KOOT	27
CSM7KOOV	31
CSM7KOOX	46
CSM7KOOZ	33
CSM7KOP2	28
CSM7KOPG	36
CSM7KOPI	35
CSM7KOPK	35
CSM7KOPM	39
CSM7KOPO	41
CSM7KORC	50
CSM7KORG	48
CSM7KORI	33
CSM7KORK	61
CSM7KORM	57
CSM7KORO	41
CSM7KORS	36
CSM7KORU	43
CSM7KOS7	54
CSM7KOSH	33
CSM7KOSV	42
CSM7KOSX	55
CSM7KOTA	36
CSM7KOTC	51
CSM7KOTK	62
CSM7KOTO	37
CSM7KOTQ	45
CSM7KOTS	43
CSM7KOTU	45
CSM7KOUL	47
CSM7KOUN	57
CSM9X1XU	38
CSM9X1Y3	47
CSM9X1Y5	48
CSM9X1YV	42
CSM9X211	50
CSM9X213	53
CSM9X215	46
CSM9X219	37
CSM9X21J	54
CSM9X21L	55
CSM9X21N	54
CSM9X21R	46
CSM9X21T	42
CSM9X222	44
CSM9X22S	43
CSM9X22U	34
CSM9X233	45
CSM9X235	43
CSM9X237	47
CSM9X23B	45
CSM9X23H	34
CSM9X23N	34
CSMA88CB	46
CSMA9J65	44
CSMACTZP	42
CSMAF72L	37
CSMAH393	46
CSMAIG7X	39
MSM5LLDA	50
MSM5LLDC	40
MSM5LLDE	42
MSM5LLDI	47
MSM5LLDK	53
MSM5LLDM	57
MSM5LLDQ	46
MSM5LLDS	37
MSM5LLDU	7
MSM5LLEP	58
MSM5LLER	44
MSM5LLF4	37
MSM5LLF6	81
MSM5LLF8	41
MSM5LLGL	46
MSM5LLHC	62
MSM6J2HD	30
MSM6J2HF	34
MSM6J2HH	25
MSM6J2HJ	35
MSM6J2HL	29
MSM6J2IE	50
MSM6J2IG	46
MSM6J2II	52
MSM6J2IK	60
MSM6J2IM	78
MSM6J2IO	58
MSM6J2IQ	50
MSM6J2IY	60
MSM6J2J1	58
MSM6J2J3	70
MSM6J2J5	58
MSM6J2JB	55
MSM6J2JD	60
MSM6J2KC	58
MSM6J2KE	55
MSM6J2KM	58
MSM6J2LB	34
MSM6J2LH	42
MSM6J2LJ	41
MSM6J2LL	44
MSM6J2LN	53
MSM6J2LR	74
MSM6J2LT	58
MSM6J2MB	62
MSM6J2MD	67
MSM6J2MF	59
MSM6J2MH	68
MSM6J2MJ	40
MSM6J2ML	45
MSM6J2OH	21
MSM6J2OJ	58
MSM6J2OL	31
MSM6J2ON	28
MSM6J2OP	30
MSM6J2PK	48
MSM6J2PM	61
MSM6J2Q3	50
MSM6J2Q5	64
MSM6J2Q7	47
MSM6J2Q9	38
MSM6J2QB	56
MSM6J2QD	47
MSM6J2QR	53
MSM6J2R2	54
MSM6J2R8	60
MSM6J2RA	61
MSM6J2RC	64
MSM79H63	36
MSM79H65	60
MSM79H67	43
MSM79H69	50
MSM79H6B	48
MSM79H7C	53
MSM79H7E	60
MSM79H7G	51
MSM79H7M	38
MSM79HAJ	89
MSM79HAL	75
MSM79HAN	91
MSM79HAR	80
MSM79HAT	74
MSM79HBN	33
MSM79HBP	75
MSM79HBR	30
MSM79HBT	40
MSM79HBV	51
MSM79HBZ	20
MSM79HDA	36
MSM79HDC	32
MSM79HDE	41
MSM79HDG	40
MSM79HDG_TR	33
MSM79HDI	48
MSM79HEA	34
MSM79HF3	67
MSM79HF5	87
MSM79HF7	80
MSM79HF9	78
MSM79HF9_TR	76
MSM79HFB	77
MSM9VZEU	41
MSM9VZEW	42
MSM9VZEY	45
MSM9VZF1	38
MSM9VZF3	48
MSM9VZF5	35
MSM9VZIM	41
MSM9VZIO	35
MSM9VZIQ	43
MSM9VZIS	39
MSM9VZIU	45
MSM9VZIW	37
MSM9VZIY	46
MSM9VZJ3	49
MSM9VZLL	86
MSM9VZLN	77
MSM9VZLP	74
MSM9VZLR	78
MSM9VZLT	83
MSM9VZLV	91
MSM9VZLZ	5
MSM9VZNR	40
MSM9VZNX	48
MSM9VZNZ	37
MSM9VZO2	37
MSM9VZOS	42
MSM9VZOU	38
MSM9VZOW	43
MSM9VZOY	46
MSM9VZP1	44
MSM9VZP3	39
MSM9VZPH	52
MSM9VZPL	52
MSM9VZPN	41
MSMA267V	69
MSMA267X	63
MSMA2684	59
MSMA2688	62
MSMA26AV	57
MSMA26AX	44
MSMA26AZ	52
MSMA26AZ_TR	48
MSMA26CV	39
MSMA26CX	46
MSMA26EH	20
MSMA26EJ	38
MSMA26EL	47
MSMA26EN	38
MSMA26EP	9
MSMA26ER	62
MSMA26ET	69
MSMA26EZ	60
MSMAPC55	75
MSMAPC57	39
MSMAPC59	48
MSMAPC5B	35
MSMAPC5D	41
MSMAPC5Z	83
MSMAPC64	75
MSMAPC66	73
MSMAPC6A	52
MSMAPC6C	39
MSMAPC6E	49
MSMAPC6G	54
MSMB4LXY	58
MSMB4LYB	56
MSMB4LYH	69
MSMB4LZ4	47
MSMB4LZP	39
MSMB4LZR	42
CSM5FZ3N_P	28
CSM5FZ3R_P	45
MSM5FZA2_P	49
CSM5YRY7_P	34
MSM5LLI2_P	42
CSM5FZ3V_P	35
MSM633FF_P	34
MSM5LLI8_P	48
CSM5FZ3X_P	33
CSM5FZ4A_P	41
MSM5LLGN_P	48
CSM5FZ4E_P	49
CSM5FZ3Z_P	28
MSM5LLIM_P	57
CSM5MCVB_P	25
MSM5LLI4_P	43
CSM5MCVD_P	54
CSM5FZ42_P	41
MSM5LLGR_P	71
CSM5MCVF_P	28
CSM5FZ44_P	33
CSM5MCUA_P	46
CSM5MCUS_P	62
MSM5LLGF_P	43
CSM5MCWK_P	70
CSM5MCVZ_P	37
MSM5LLD6_P	41
CSM5MCV5_P	46
MSM5LLGJ_P	53
CSM5MCW4_P	28
CSM5MCXF_P	39
CSM5MCXZ_P	50
CSM5MCYQ_P	57
CSM67UEP_P	50
MSM6J2N6_P	38
CSM67UET_P	43
CSM79HG7_P	38
CSM79HNG_P	34
MSM79HF1_P	62
CSM79HQT_P	58
CSM79HM5_P	38
CSM7KOMR_P	61
CSM79HQR_P	37
CSM7KOMV_P	56
MSM9VZN4_P	40
MSM9VZM4_P	16
MSM5LLF2_P	56
CSM5MCWA_P	80
CSM5MCXB_P	77
MSM9VZJJ_P	49
CSM5MCYI_P	59
CSM5MCXX_P	68
CSM5MCYM_P	76
CSM67U9T_P	50
CSM5MCYO_P	86
MSM6J2RG_P	41
CSM79HH2_P	81
MSM79HD8_P	81
CSM79HM9_P	81
MSM79HD6_P	54
MSM79H9U_P	68
CSM7KOUJ_P	45
MSM9VZJF_P	77
CSM67UAI_P	24
CSM79HHW_P	41
CSM67UF1_P	58
CSM67UEW_P	51
MSM5LLHR_P	72
MSM5FZ9X_P	52
MSM5LLHX_P	50
MSM5LLIE_P	52
MSM5LLIQ_P	8
MSM5LLIC_P	78
MSM5ZOJY_P	62
MSM5LLHV_P	52
MSM5LLIG_P	41
CSM5FZ3T_P	17
MSM5LLFG_P	55
MSM5LLFK_P	21
MSM5LLIS_P	50
CSM5FZ4C_P	28
MSM5LLHE_P	20
MSM5LLFM_P	23
MSM5LLI6_P	51
CSM5LLGB_P	59
MSM5LLH2_P	62
MSM5LLIK_P	49
CSM5MCTZ_P	67
MSM5LLFO_P	30
CSM5FZ4G_P	50
CSM5MCUQ_P	67
MSM5LLH4_P	63
MSM5LLGH_P	44
MSM5LLHG_P	58
CSM5MCUG_P	65
CSM5MCU8_P	74
CSM5MCV1_P	22
CSM5MCVV_P	40
MSM5LLHQ_P	39
CSM5FZ4K_P	50
CSM5MCUK_P	70
MSM5LLFU_P	26
CSM5MCUC_P	53
CSM5FZ46_P	17
MSM5LLH8_P	52
MSM5LLGD_P	38
CSM5MCU4_P	32
MSM5LLHI_P	49
MSM5LLHO_P	58
CSM5MCWM_P	37
CSM5MCUY_P	56
CSM5MCUE_P	73
CSM5MCVJ_P	27
CSM5MCWI_P	34
MSM5LLHA_P	54
CSM5MCUW_P	63

## Sheet: CRC
Sample Name	Counts
SAMEA3136748	36
SAMEA3136769	60
SAMEA3136751	46
SAMEA3136738	40
SAMEA3136747	41
SAMEA3136743	44
SAMEA3136754	45
SAMEA3136765	55
SAMEA3136724	73
SAMEA3136755	73
SAMEA3136766	56
SAMEA3136728	50
SAMEA3136756	49
SAMEA3136753	51
SAMEA3136737	66
SAMEA3136726	91
SAMEA3136734	73
SAMEA3136758	39
SAMEA3136750	54
SAMEA3136742	70
SAMEA3136760	87
SAMEA3136727	86
SAMEA3136752	86
SAMEA3136740	85
SAMEA3136731	83
SAMEA3136729	77
SAMEA3136767	64
SAMEA3136761	71
SAMEA3136725	77
SAMEA3136763	74
SAMEA3136732	69
SAMEA3136746	86
SAMEA3136759	83
SAMEA3136733	74
SAMEA3136757	68
SAMEA3136768	46
SAMEA3136749	53
SAMEA3136730	76
SAMEA3136744	68
SAMEA3136764	60
SAMEA3136735	54
SAMEA3136745	47
SAMEA3136741	61
SAMEA3136739	72
SAMEA3136762	67
SAMEA3136736	66
CCIS02379307ST-4-0	72
CCIS06260551ST-3-0	86
CCIS11015875ST-4-0	100
CCIS12370844ST-4-0	78
CCIS12656533ST-4-0	67
CCIS14449628ST-4-0	121
CCIS15704761ST-4-0	112
CCIS17669415ST-4-0	110
CCIS21278152ST-4-0	139
CCIS22416007ST-4-0	113
CCIS22958137ST-20-0	108
CCIS24254057ST-4-0	102
CCIS33816588ST-4-0	107
CCIS34055159ST-4-0	121
CCIS35100175ST-4-0	119
CCIS38765456ST-20-0	126
CCIS40244499ST-3-0	130
CCIS41222843ST-4-0	111
CCIS41288781ST-4-0	89
CCIS41548810ST-4-0	82
CCIS44757994ST-4-0	75
CCIS46047672ST-4-0	80
CCIS46467422ST-4-0	67
CCIS47284573ST-4-0	67
CCIS48725289ST-4-0	95
CCIS50148151ST-4-0	108
CCIS52370277ST-4-0	117
CCIS53043478ST-4-0	122
CCIS53355328ST-4-0	131
CCIS55230578ST-4-0	138
CCIS58234805ST-4-0	138
CCIS59132091ST-4-0	127
CCIS61287323ST-4-0	132
CCIS62605362ST-3-0	144
CCIS62794166ST-4-0	127
CCIS65479369ST-4-0	90
CCIS71301801ST-4-0	85
CCIS72607085ST-4-0	88
CCIS76845094ST-20-0	90
CCIS77252613ST-4-0	107
CCIS78318719ST-4-0	112
CCIS81887263ST-4-0	108
CCIS82146115ST-4-0	117
CCIS83870198ST-4-0	120
CCIS84543192ST-4-0	111
CCIS85214191ST-3-0	92
CCIS87116798ST-4-0	97
CCIS87167916ST-4-0	102
CCIS87252800ST-4-0	82
CCIS87605453ST-4-0	97
CCIS91228662ST-4-0	128
CCIS98512455ST-4-0	127
CCIS98832363ST-4-0	99
CCMD11006829ST-21-0	123
CCMD12232071ST-21-0	146
CCMD13071240ST-21-0	120
CCMD13934959ST-21-0	104
CCMD14479708ST-21-0	107
CCMD18872694ST-21-0	126
CCMD19168690ST-11-0	103
CCMD19497912ST-21-0	90
CCMD21593359ST-11-0	129
CCMD21703880ST-11-0	123
CCMD23101338ST-21-0	112
CCMD25511638ST-21-0	112
CCMD25963797ST-21-0	111
CCMD26709089ST-21-0	105
CCMD26925580ST-21-0	91
CCMD27463710ST-11-0	109
CCMD34381688ST-21-0	102
CCMD35633353ST-11-0	99
CCMD35802077ST-21-0	118
CCMD40701343ST-21-0	101
CCMD42428553ST-21-0	103
CCMD42956136ST-11-0	103
CCMD45988061ST-21-0	92
CCMD46222674ST-21-0	116
CCMD46947453ST-21-0	118
CCMD48236717ST-21-0	94
CCMD49461418ST-11-0	89
CCMD50071957ST-21-0	111
CCMD51864103ST-21-0	111
CCMD52117727ST-11-0	93
CCMD52145360ST-11-0	99
CCMD59583015ST-11-0	100
CCMD60079086ST-21-0	95
CCMD63399960ST-21-0	124
CCMD64503764ST-21-0	131
CCMD64776337ST-21-0	111
CCMD65222621ST-11-0	113
CCMD65406197ST-11-0	110
CCMD71242853ST-11-0	98
CCMD71915439ST-11-0	107
CCMD72690923ST-11-0	95
CCMD72895164ST-21-0	80
CCMD74930188ST-21-0	112
CCMD76222476ST-11-0	106
CCMD79349503ST-11-0	89
CCMD79987997ST-21-0	72
CCMD82866709ST-21-0	80
CCMD86114146ST-21-0	101
CCMD86707194ST-21-0	98
CCMD87156761ST-21-0	100
CCMD88272491ST-21-0	102
CCMD89306485ST-11-0	92
CCMD90311071ST-21-0	88
CCMD92404903ST-11-0	86
CCMD93344354ST-21-0	70
CCMD95431029ST-11-0	85
CCMD95433940ST-21-0	107
CCMD95676152ST-11-0	109
CCMD96553385ST-21-0	103
CCMD98531134ST-11-0	102
MMRS12272136ST-27-0-0	109
MMRS14379078ST-27-0-0	96
MMRS14602194ST-27-0-0	98
MMRS15137911ST-27-0-0	110
MMRS16644320ST-27-0-0	126
MMRS18295921ST-27-0-0	131
MMRS24340226ST-27-0-0	111
MMRS25641480ST-27-0-0	115
MMRS31306426ST-27-0-0	124
MMRS34525504ST-27-0-0	126
MMRS41266697ST-27-0-0	108
MMRS41711735ST-27-0-0	96
MMRS42780924ST-27-0-0	123
MMRS43563715ST-27-0-0	129
MMRS43939546ST-27-0-0	112
MMRS44197125ST-27-0-0	107
MMRS44203591ST-27-0-0	121
MMRS44587603ST-27-0-0	120
MMRS47662059ST-27-0-0	118
MMRS47685461ST-27-0-0	105
MMRS51410669ST-27-0-0	91
MMRS51728985ST-27-0-0	68
MMRS54316675ST-27-0-0	78
MMRS55294627ST-27-0-0	123
MMRS59699117ST-27-0-0	93
MMRS62376181ST-27-0-0	103
MMRS64281211ST-27-0-0	120
MMRS65205033ST-27-0-0	103
MMRS65945127ST-27-0-0	94
MMRS67247116ST-27-0-0	95
MMRS68910755ST-27-0-0	107
MMRS71762412ST-27-0-0	98
MMRS72802364ST-27-0-0	103
MMRS72980899ST-27-0-0	120
MMRS77018926ST-27-0-0	101
MMRS77321055ST-27-0-0	95
MMRS77487595ST-27-0-0	114
MMRS78791111ST-27-0-0	109
MMRS80093644ST-27-0-0	112
MMRS81194191ST-27-0-0	116
MMRS81671217ST-27-0-0	110
MMRS84954772ST-27-0-0	116
MMRS85382779ST-27-0-0	114
MMRS86178473ST-27-0-0	97
MMRS86958796ST-27-0-0	131
MMRS90191266ST-27-0-0	144
MMRS92544445ST-27-0-0	108
MMRS93508324ST-27-0-0	105
MMRS96422329ST-27-0-0	105
MMRS97052561ST-27-0-0	109
MMRS97327636ST-27-0-0	99
MMRS99045180ST-27-0-0	67
ERR1018185	141
ERR1018186	212
ERR1018187	218
ERR1018188	250
ERR1018189	234
ERR1018190	183
ERR1018191	184
ERR1018192	182
ERR1018194	203
ERR1018196	253
ERR1018197	236
ERR1018198	260
ERR1018199	241
ERR1018200	197
ERR1018201	179
ERR1018202	159
ERR1018203	187
ERR1018204	153
ERR1018206	117
ERR1018207	153
ERR1018208	167
ERR1018210	170
ERR1018211	215
ERR1018212	237
ERR1018213	238
ERR1018214	203
ERR1018215	190
ERR1018216	220
ERR1018218	195
ERR1018219	186
ERR1018220	199
ERR1018221	206
ERR1018222	211
ERR1018223	232
ERR1018224	204
ERR1018225	171
ERR1018226	205
ERR1018227	207
ERR1018228	205
ERR1018229	228
ERR1018230	219
ERR1018231	206
ERR1018279	166
ERR1018280	163
ERR1018281	218
ERR1018282	253
ERR1018283	252
ERR1018284	212
ERR1018285	187
ERR1018286	192
ERR1018287	186
ERR1018288	173
ERR1018289	185
ERR1018290	181
ERR1018291	192
ERR1018292	187
ERR1018293	170
ERR1018294	200
ERR1018295	204
ERR1018296	160
ERR1018297	161
ERR1018298	209
ERR1018299	174
ERR1018300	156
ERR1018301	209
ERR1018302	193
ERR1018303	183
ERR1018304	204
ERR1018305	223
ERR1018306	205
ERR1018307	184
ERR1018310	210
ERR1018311	214
ERR1018312	217
