# Supplementary material for: Metagenome Analysis of Intestinal Bacteria in Healthy People, Patients With Inflammatory Bowel Disease and Colorectal Cancer
Source: Front Cell Infect Microbiol. 2021 Feb 26;11:599734. doi: 10.3389/fcimb.2021.599734 (PMC7962608; doi:10.3389/fcimb.2021.599734)
Supplement: Supplementary Table 3 — The top 25 genera with the highest relative abundance among samples. [file Table_3.xlsx]

## Sheet: CTR
Genus	SAMEA3136648	SAMEA3136638	SAMEA3136670	SAMEA3136657	SAMEA3136660	SAMEA3136630	SAMEA3136634	SAMEA3136674	SAMEA3136663	SAMEA3136676	SAMEA3136644	SAMEA3136654	SAMEA3136673	SAMEA3136665	SAMEA3136664	SAMEA3136656	SAMEA3136650	SAMEA3136626	SAMEA3136668	SAMEA3136645	SAMEA3136662	SAMEA3136667	SAMEA3136624	SAMEA3136635	SAMEA3136625	SAMEA3136679	SAMEA3136632	SAMEA3136677	SAMEA3136633	SAMEA3136646	SAMEA3136652	SAMEA3136658	SAMEA3136623	SAMEA3136629	SAMEA3136661	SAMEA3136675	SAMEA3136639	SAMEA3136678	SAMEA3136651	SAMEA3136636	SAMEA3136655	SAMEA3136627	SAMEA3136631	SAMEA3136666	SAMEA3136640	SAMEA3136649	SAMEA3136672	SAMEA3136642	SAMEA3136628
g__Bacteroides	9.64432	0.96556	0.59566	0.68492	0	0.49333	0.47921	0.73152	2.02281	0.86998	4.54966	4.31018	0.32683	2.4062	4.03233	2.57145	0	0.15865	8.11962	0.5608	0.01365	2.17839	0.24705	0.03012	0.26118	0	0.82262	0	0	1.86856	0.88471	1.97127	0.14946	6.16327	0	1.21517	0	1.43915	0.42441	0	0.52501	3.21614	0.248	0.22447	1.32765	0	0.73678	1.75122	0
g__Eubacterium	5.3422	13.8257	8.93818	0	6.59804	9.16019	11.8859	17.8167	0.1319	10.5082	6.44383	17.5198	15.8556	0.78407	16.0791	33.7979	5.52411	9.74204	0.99719	15.0853	14.9238	11.5603	8.90442	2.61109	11.5382	20.9301	8.48064	0.08462	1.90631	0.52527	4.27742	5.91933	12.3411	16.2607	3.79771	13.8891	3.33758	4.29764	3.04328	7.3541	14.9704	8.03829	12.5129	5.26782	0.577	13.4953	5.31135	5.68059	4.38343
g__Faecalibacterium	4.38752	6.96372	24.185	0.44629	1.85099	21.3628	10.3041	6.79119	12.2572	11.2275	8.56928	20.6899	9.76027	1.47827	7.20062	6.5105	0	0	1.71781	2.68655	5.84448	10.9941	1.04276	0	1.7177	0.05472	12.5728	0	0.69825	1.4808	17.9312	4.41248	15.0092	8.37148	0	20.2705	0.25667	3.31914	1.9978	0.07575	1.86482	2.07738	3.6269	6.2836	0.62016	0	10.3021	6.03345	3.98654
g__Bifidobacterium	10.7035	19.5046	28.3008	43.322	41.6016	0	8.74611	19.0193	22.8807	6.40803	5.93174	2.98314	39.265	73.8374	13.0151	13.7108	6.48977	0	0.21443	19.7494	29.804	2.89468	24.4681	61.6782	18.1552	26.3106	22.4854	17.6595	62.7355	4.32314	23.5955	7.52394	0	8.22153	66.4537	27.1428	82.3967	1.01494	60.1469	41.0088	10.3887	2.48149	6.21795	58.469	4.61227	0.15392	25.0143	13.3	22.3317
g__Subdoligranulum	5.25503	12.9972	6.93395	3.5152	1.16969	18.5845	7.81197	5.31063	15.5104	10.6027	21.1318	6.48479	3.06672	0.30933	4.24129	0.3356	0.54614	1.2651	2.83438	9.75302	16.3685	13.3687	2.02791	1.21876	16.1802	1.02924	18.5417	0.30983	0.61486	3.83981	17.433	15.8239	20.6254	4.46721	0.58405	8.24063	0.33982	2.1763	4.79324	0	0.23653	25.688	2.46078	11.6494	38.5426	0.42109	4.59885	30.2952	13.0515
g__Ruminococcus	11.6035	7.87433	3.47526	0	0.07915	14.9778	8.24575	17.276	31.6927	29.3004	8.65432	9.5351	17.3505	0	0	9.92889	57.8706	20.6388	0.31551	17.0834	15.0838	0.0837	20.7866	0	14.2401	4.56736	0.69502	0	10.784	0	0	5.30275	31.8468	0.24	6.26978	9.26653	5.96396	2.9848	0	23.271	4.25171	7.3178	28.1326	2.94596	0	34.466	20.5236	9.72659	0
g__Alistipes	0.73916	1.6866	0	0	0	0.02295	0	0	2.53619	0.04299	5.42146	8.16586	0	2.26453	6.01796	0.23052	0	0.70054	0.07122	1.73585	0	0.70696	0.03959	0	0	0	0.01265	0	0	0.63061	1.27309	2.65352	0	2.20346	0	2.21461	0	0.54144	7.66235	0	0	2.77117	0.18115	0.03548	4.23851	0	0.45198	0	0
g__Escherichia	0.20446	0	0	0.28471	0.74389	0	24.4759	0	0.21598	0	0	0.23185	0	1.29581	0.38695	0	0	0	0.31246	0.25298	0	0.21833	0.08654	0.49069	0	36.9437	14.717	4.30359	13.9903	0.79368	5.49087	2.46271	0	2.68617	0	0	0	73.1738	0.10747	2.0051	0.3129	5.59331	0	0.37587	0	1.67116	0	0	25.6927
g__Blautia	3.97446	1.59512	6.86883	17.2427	5.71524	4.17627	0.85705	4.61622	0.39365	1.94984	1.7383	5.75132	1.5863	0.45322	2.1681	7.46604	10.1964	5.22496	2.20284	0.8371	2.22372	3.00917	5.9826	2.0405	1.11576	1.21373	2.17878	8.70329	0.35576	64.1986	4.0873	0.70903	1.63041	3.63902	3.07858	2.02737	1.38358	2.21665	1.90481	10.9574	2.64959	12.7983	18.2841	0.79675	0.48642	17.6332	5.95189	3.03586	3.3638
g__Roseburia	2.4667	2.84121	2.43245	3.18279	0.29538	0.3099	0.40612	1.29826	0.70112	0.76646	4.52591	0.95252	0.57395	0.01035	1.6066	1.33823	0	2.21319	0	0.38385	0.18365	0.88256	0.84477	0	0.13209	0	1.37381	0	0.01397	0.03898	3.37385	0.61692	1.39547	5.38919	0.11252	2.20442	0.04997	1.15946	0.42606	5.20377	0	1.43686	1.40251	0.09138	0.15102	5.18621	0.80801	4.17925	0
g__Prevotella	0	0	0	0	0	0	0	0	0	0	0	0	0	0	0	0	0	0.10709	0	0	0	0	0.03354	0	0	0	0	0	0	0	0	0	0	0	0	0	0	0	0	0	0	0.0485	0	0	0	0	0	0	0
g__Coprococcus	6.99681	2.12855	1.62609	0	1.68681	5.2056	1.21922	0.41534	1.49575	2.99549	0.99407	2.4099	0.80115	0	1.7557	2.193	0.17853	2.41288	0	15.819	2.6668	3.49029	1.01671	0	1.64556	0.41896	1.35995	0	1.23886	1.20836	2.60894	18.4593	2.01803	0.06582	0.57063	2.31102	0.4136	0.86854	3.10582	1.01189	0	1.81913	0.329	0.30131	0	0	5.02943	0.51766	0.72904
g__Collinsella	6.48956	3.00949	11.3102	20.2059	22.9183	4.18036	1.50944	5.40292	6.08998	8.85303	1.66136	4.55718	6.43232	0	8.16399	1.65886	0	0	25.8332	1.09062	0	2.2327	0.78155	18.8501	7.27267	0	6.02002	0	2.41254	2.89423	10.1287	5.70071	0	5.92569	7.86598	3.14044	0.0192	3.40441	7.8371	0	10.0256	1.56821	0	6.23901	0	0	7.12519	0.83809	20.4715
g__Akkermansia	0	17.8163	0.25976	0	0	0	0	0	0	9.16923	0	3.69275	0	0	5.60097	0	1.64151	46.3548	0	9.51079	0	39.0722	19.621	0	0.43216	0	0	0.18192	0	0	0.26059	2.81013	0	2.31505	3.36957	0.42971	0.71766	0.09637	0	0	0.22483	18.1039	10.0197	0.25086	29.2493	0	8.45392	0	0
g__Parabacteroides	0.94096	0	0	0	0	0	0	0	0	0	0	0	0	0.35011	0.33073	0.09189	0	0.10608	1.03769	0.14468	0	0	0	0	0	0	0.11667	0	0	0	0.30112	0.12872	0	2.64361	0	0.36491	0	0	0	0	0	0	0	0.0382	0	0	0	0	0
g__Dorea	5.21452	1.22646	3.47147	0.95994	8.14009	10.9294	1.44969	3.4707	1.46366	2.65235	0.85167	2.46382	2.42727	0.76392	6.00419	7.30845	11.906	1.96514	0.13514	0.85199	3.83849	4.33956	0	0.16612	2.24094	2.96826	3.95279	0.25818	2.90191	1.85929	0.77685	1.89341	6.26183	2.73156	4.61937	1.6174	1.443	2.12414	2.7269	0.56612	5.91595	0	1.08331	2.95226	0.20535	0.26925	2.9763	0.75646	1.41504
g__Streptococcus	10.3324	1.13581	0.38062	0.35387	2.40066	0	0	0.01098	0	0.04204	0.78133	4.16987	0	2.15961	0	7.85407	0	0	0	0.52359	0	0.37712	6.23775	5.93722	14.1714	0.32422	0.58688	3.59141	0.17103	2.60864	0.08194	0.24966	1.54152	17.0535	1.231	0	0.19241	0	0.86343	3.60397	7.32351	1.78253	2.60515	0.05718	0	3.71432	2.02754	0	0.1964
g__Dialister	0	0	0	0	0	0	21.4614	0	0	0	0	0.03584	0	0	10.3281	0.73343	0	0	0	0	5.88852	0	2.73841	0	0.36465	0	0	0	0	0	0	0	0	4.69625	0	0	0	0	0.22623	0	0	0	0	0	0	0	0	0	0
g__Butyrivibrio	0	0	0	0	0	0	0	0	0	0	2.83953	0	0	0	0	0	0	0	0	1.49935	0	0	0	0	0	0	0	0	0	0	0	0	0	0	0	0.58108	0	0	0	0	0	0	0	0	0	0	0	0	0
g__Lachnospiraceae_noname	1.84952	1.11387	0.03249	0	0.57871	0.83962	0	1.11569	0	0.09605	0.44657	2.42198	0	0.00497	0.86249	0.05979	2.72384	3.67303	0.18137	0	0.18618	0.15016	1.00129	0.25188	0	0.53961	0	5.11896	0.06753	8.98709	0.69284	0.03357	1.1651	1.07214	0.66787	0.51135	1.07042	0.17306	1.88469	0.08239	0.84465	0.65803	0.72806	0	11.555	9.73208	0.06884	0.18216	0.14907
g__Megamonas	0	0	0	0	0	0	0	0	0.18051	0	0	0	0	0	0.01374	0	0	0	0	0	0	0	0	0	0	0	0	0	0	0	0	0	0	0	0	0	0	0	0	0	0	0	0	0	0	0	0	0	0
g__Barnesiella	0.74677	0.40949	0	0	0	0	0	0	0	0	0.18353	0.60976	0	0.32519	0.17055	0	0	0	0	0.44802	0	0.26054	0	0	0	0	0.55734	0	0	0.15673	0.10481	0.76216	0	1.44138	0	0.26391	0	0	0.06146	0	0	0.14857	0	0	0	0	0	0	0
g__Clostridium	0	0	0	0	0	0	0	0	0.13771	0	0	0	0	0	0.87702	0	0	0	5.81036	0	0	0	0.01314	0	0	0.03282	0	0	0	0	0	0	0	0	0	0	0	0	0	0	0	0.4471	0	0	0.04853	0.52621	0	0	0
g__Phascolarctobacterium	0	0	0.97315	0	0	5.23651	0	0	0	0.02125	1.02696	0	0	0	0	0	0	0	0	0	0	0	0	0	0	0	0	0	0	0	0	0.15097	0	0	0	0	0	0	0	0	0	0	0	0	0	0	0.06565	6.55011	0
g__Erysipelotrichaceae_noname	0	0	0	1.11784	0	1.03755	0	0	0	3.92006	0	0	1.44289	0	6.23585	0.70674	0.08121	0.18813	0	0.03799	0.00998	0	0	0.59097	2.19378	0	2.90302	1.53818	0	0	0	8.05549	0	2.08044	0	0	0	0.04456	0	0.55723	1.50256	0.65283	0	1.26265	0	0.94421	0	0.8681	0
[truncated: 241 more columns]

## Sheet: IBD
Genus	CSM5FZ4M	CSM5MCUO	CSM5MCVL	CSM5MCVN	CSM5MCW6	CSM5MCWC	CSM5MCWE	CSM5MCWG	CSM5MCWQ	CSM5MCX3	CSM5MCXD	CSM5MCXH	CSM5MCXJ	CSM5MCXL	CSM5MCXN	CSM5MCXP	CSM5MCXR	CSM5MCXT	CSM5MCXV	CSM5MCY2	CSM5MCY4	CSM5MCY8	CSM5MCYS	CSM5MCYW	CSM5MCZ3	CSM5MCZ5	CSM5MCZ7	CSM5MCZB	CSM5MCZD	CSM5MCZF	CSM67U9B	CSM67U9D	CSM67U9J	CSM67UA2	CSM67UAA	CSM67UAG	CSM67UAK	CSM67UAM	CSM67UAO	CSM67UAQ	CSM67UAS	CSM67UBF	CSM67UBH	CSM67UBN	CSM67UBR	CSM67UBX	CSM67UBZ	CSM67UC6	CSM67UCK
g__Bacteroides	68.7465	43.6406	72.7082	67.2609	79.7928	0.11606	0	0.00195	44.4157	43.7374	65.897	75.3195	73.9794	68.5837	28.1298	60.7961	66.7077	57.1581	51.2012	53.1692	48.8113	59.8517	69.1115	69.6701	48.7863	54.9941	66.4505	68.7334	37.1873	44.3223	31.9499	39.0396	83.2942	66.0547	3.01927	0	75.779	75.1595	78.1351	84.5954	77.5428	56.0996	51.3307	65.6676	55.569	64.2729	60.0299	50.2934	38.5248
g__Faecalibacterium	9.3619	16.0706	0.01213	0	0	0.04805	0	0	12.2649	14.6862	5.5412	5.38097	2.22816	3.52906	32.1688	5.21722	0.8337	6.25705	9.9879	9.25835	6.77552	3.21499	0.01063	0.00819	0.00464	0.00915	0.01477	4.91583	19.2647	20.4707	9.8168	16.0897	1.92174	1.7223	0.64369	0	0.0291	0	0.09131	0	0	0.01123	0	0	0	7.52917	15.0506	14.135	14.0312
g__Eubacterium	0.43921	11.2667	1.45548	1.84122	2.41049	0.03522	0	0	2.46785	9.42797	1.02571	2.17633	6.77465	5.53053	15.7726	8.97157	11.2246	14.0267	11.1946	8.478	0.75565	1.59848	6.18144	0.81884	2.99181	7.08419	2.00855	10.0759	17.0421	11.5848	32.2521	18.152	0.13842	0.21296	0.21719	0	0	0	0.00606	0	0	0.23175	4.94217	5.65785	2.16826	1.08294	0.54795	0.58912	14.2337
g__Alistipes	6.29681	5.30603	0	0	3.87423	0.00815	0	0	13.1596	3.86521	0	2.67724	1.37558	2.20279	4.699	1.77239	1.37203	7.86538	8.70302	12.9329	8.8337	6.63497	0	10.0843	16.0617	6.19397	11.9047	1.37935	5.82187	6.37515	3.55674	4.69794	0	15.6612	0.6866	0	0	0	0.2329	0	0.00247	0	0	0	0	8.88499	9.51453	10.2908	9.29823
g__Roseburia	0	7.46612	2.246	0.09666	3.09937	71.8226	25.9999	0	0.01466	8.63839	2.12783	0.25246	0.22371	1.13447	1.3992	2.3831	0.0056	1.39964	1.8867	0.68449	0.28189	1.43901	0.09982	1.04889	2.86411	4.36677	1.65106	1.38478	1.70935	1.37672	3.22389	1.05584	0.60946	0.92893	0.59914	0	1.08925	0.40639	1.67332	1.16514	0.41067	0.76512	0.24014	0.09733	0.88882	0.46718	0.00656	0.00311	0.15466
g__Parabacteroides	7.90376	0.26058	0.01241	0.06701	0	0	0	0	2.66658	0.75239	0	4.52734	3.4183	3.8133	2.03876	4.25843	3.66324	5.40521	7.52024	4.65409	9.95646	10.5972	0.03015	0	0	0	0	4.46431	2.72484	2.18683	1.45629	1.97603	0.01089	0.01007	0.12953	0	5.64556	14.1792	11.234	9.78336	6.07781	0	0.0218	0.01126	0	3.3131	5.87612	6.08098	10.7608
g__Subdoligranulum	1.56577	3.20903	0	0.00768	0.97059	5.18636	3.86629	0.00532	6.06285	2.56008	1.59726	2.79906	2.24336	3.61986	10.2004	2.15523	2.22451	3.36473	3.43848	5.316	12.7563	8.54589	4.73456	1.04898	2.53948	1.89259	0.78294	2.09467	8.52457	8.28889	10.9998	11.329	0.70818	0.6802	0.08417	0	2.93657	0.90119	1.58848	0.53885	2.71774	0.05331	0.01359	0	0	1.63575	1.86479	2.63806	9.00674
g__Escherichia	0.10136	0.26399	1.12689	0.06095	0	5.04913	21.6984	80.6009	0	3.55164	0.12521	0.02046	0	0	0.00408	0	0.51488	0	0	0.039	1.24574	2.12087	0.22278	0.01028	0	0	0	0	0.00658	0.04678	0	0.01494	0.50544	0.58003	17.4931	14.1296	3.36274	0.03993	0.13384	0.03792	0.19097	0.05861	0.30737	0.0283	0.13173	0.01643	0	0	0.0299
g__Clostridium	0.09453	0.00933	6.7278	9.45396	4.63344	1.05825	4.1927	0	0.08389	0	5.26629	1.52997	2.26671	0.68043	0.25784	1.42126	3.0604	0.06841	0.05055	0.07677	0.87338	0.26789	2.33817	9.01829	10.5948	4.47866	6.65352	1.22376	0.15533	0.16549	0.03105	0.18936	2.61203	0.65324	17.6019	28.068	0.94688	1.46487	0.87314	0.35565	1.51479	8.56151	13.5565	7.83036	2.40631	0.0888	0.11204	0.1426	1.35332
g__Prevotella	0	0	0	0	0	0	0	0	0	0	0	0	0	0	0	0	0	0	0	0	0	0	0	0	0	0	0	0	0	0	0	0	0	0	0	0.10292	0.09832	0.01271	0	0.03855	0	0	0	0	0	0	0.0218	0	0
g__Veillonella	0	0.0063	0	0	0.00129	13.466	31.7745	0	0	0.02767	0.00631	0	0	0	0.00196	0.00207	0.00587	0.00689	0.09344	0.10166	0	0	0	0.00553	0.01132	0.0104	0.03311	0.00045	0	0.00759	0.00518	0.01155	0	0	30.4646	18.2581	0	0.01248	0	0.00261	0	0	0	0	0	0	0	0	0.00249
g__Blautia	0.34127	0.33649	0.0895	0.00157	0.19894	1.41246	4.52321	0	3.29302	1.1868	2.16222	0.22412	0.09466	0.18411	0.52543	0.21287	0.19109	0.27917	0.3401	0.24038	1.11572	0.65358	1.9193	1.19314	1.47278	2.41305	1.00949	0.15669	0.70877	0.44191	0.83959	0.52771	0.4004	0.23819	5.64062	8.92938	2.57379	4.32325	1.34488	1.19449	5.78551	0.06916	0.10596	0.0347	0.00414	1.53689	0.35738	0.74627	0.13702
g__Oscillibacter	0.41547	0.97829	0	0	1.26023	0.40982	5.8234	0	2.07543	0.21544	5.12882	3.13484	2.05654	2.96956	0.78427	2.53246	1.97417	0.44086	0.51447	0.497	3.84443	1.47806	2.7766	2.14215	2.05009	1.62163	2.15373	1.35428	1.1861	0.73693	0.28083	0.50143	2.85431	2.46316	0.03336	0	1.01395	0.45504	2.466	0.46206	0.872	0	0	0	0	0.42323	0.82835	0.78997	0.24974
g__Acidaminococcus	2.87905	0	0.96519	12.2568	0	0	0	0	4.12816	0	0	0	0	0	0	0	0	0	0	0	0	0	0	0	0	0	0	0	0	0	0	0	0	0	0.01844	0	0	0	0	0	0	25.5484	14.79	13.3748	26.354	6.21472	1.5781	6.74603	0
g__Dialister	0	0	2.39	2.24342	0	0	0	0	0	0	5.25671	0	0	0	0	0	0	0	0	0	0	0	0.0204	0	0	0	0	0	0	0	0	0	2.28041	3.37071	0	0.09948	0.59195	1.97224	0.74107	1.11912	0.17345	2.65587	3.33986	2.47687	1.62607	0	0	0	0
g__Akkermansia	0	0	0	0	0	0	0	0	0	0	3.08464	0.64819	3.65019	5.36769	0	7.30637	2.40428	0	0	0	0.55922	0.01818	8.031	0	0	0	0	0.44587	0	0	0	0	2.31002	6.72551	0	0	0	0	0	0	1.53971	0	0	0	0	0	0	0	0.00423
g__Coprococcus	0.13645	0.13824	0	0	0	0	0	0	0.85504	0.23865	0	0	0	0	0.11608	0	0	0	0	0.03744	0	0	0	0	0	0	0	0	0.222	0.0933	0.19171	0.10976	0	0	0	0	0	0	0	0	0	0	0	0	0	0.31534	0.24666	0.44432	0
g__Bifidobacterium	0	0.0566	0	0	0	0.17155	0.59993	0.25426	0	0.02945	0	0.00174	0	0.0617	0.31057	0.02316	0.53555	0	0.00356	0	0.00428	0.00706	0	0	0	0	0	0.01811	0.39597	0.08541	0.75865	0.26625	0	0	1.19229	4.43163	0.6112	0.24103	0.40389	0.10003	0.7198	0	0	0	0	0.04928	0	0.12528	0.0594
g__Lachnospiraceae_noname	0.10333	0.42885	0.18713	0.35044	0.47717	0.4385	0.54464	0	0.30013	0.39966	0.4832	0.24291	0.25561	0.62715	0.51195	0.55696	0.70919	0.33284	0.07443	0.21117	0.1662	0.17093	1.09952	0.71587	3.59823	0.97535	0.90204	0.95945	0.66162	0.54982	0.25665	0.24244	0.12422	0.05353	0.23325	0.67605	1.34106	0.53217	0.64323	0.3727	0.98773	0.1972	1.25492	0.13816	0.06133	0.09085	0.30367	0.20649	0.03056
g__Ruminococcus	0.71109	0.14777	0	0	0	0	0	0	3.90317	0.20054	0.29844	0.20434	0.16268	0.24692	0.86032	0.21796	0.05999	0.41718	0.43643	0.43415	1.41996	0.64359	0	0	0	0	0	0.33478	1.63719	0.71994	1.36327	3.61185	0.06398	0.10977	0.00157	0	0	0	0	0.10894	0	0	0	0	0	0.99139	1.56941	2.10802	0.06706
g__Paraprevotella	0	2.98	0	0	0	0.0069	0	0	0	2.956	0	0	0	0	0	0	0	0	0	0	0	0	0	0	0	0	0	0	0	0	0	0	0	0	0	0	0	0	0	0	0	0	0	0	0	0	0	0	0
g__Barnesiella	0	1.95324	0	0	0	0	0	0	0	3.36377	0	0	0	0	0	0	0	1.46004	2.50507	1.53278	0	0	0	0	0	0	0	0	0	0	0	0	0	0	0.03933	0	0	0	0.02324	0	0	0	0	0	0	0	0	0	0.78757
g__Klebsiella	0	0.44638	1.38117	0	0	0.03049	0.02538	4.83489	0	0	0	0	0.00433	0	0	0	0	0	0	0	0	0.00768	0	0	0	0	0	0	0	0	0	0	0.01935	0	13.2778	1.8275	0.02131	0	0	0	0	0	0	0	0	0	0	0	0
g__Odoribacter	0.06278	0.30421	0.0265	0	2.04998	0	0	0	0.17889	0.92572	0	0	0	0	0.36354	0	0	0.98854	1.18679	1.14496	0	0	0	2.28779	3.95643	1.94899	2.31743	0	0.46123	0.63207	0.25058	0.37607	0	0	0.02098	0	0	0	0	0	0	0	0	0	0	0.30466	0.31376	0.40224	0.89266
g__Dorea	0.41935	2.08851	0.00643	0.53145	0.02462	0	0	0	3.59301	0.77826	0.15777	0.01693	0.11354	0.02638	0.31626	0.02806	0.30991	0.04045	0.09336	0.06908	0.50078	0.41204	0.29254	0	0	0	0	0.31143	0.70367	0.42588	0.42911	0.22008	0.01879	0.04096	0	0	0.49063	0.11922	0.1546	0.09469	0.61851	0.29522	2.29312	0.60363	0.20498	0.94961	1.441	2.15547	0.00582
[truncated: 463 more columns]

## Sheet: CRC
Genus	SAMEA3136748	SAMEA3136769	SAMEA3136751	SAMEA3136738	SAMEA3136747	SAMEA3136743	SAMEA3136754	SAMEA3136765	SAMEA3136724	SAMEA3136755	SAMEA3136766	SAMEA3136728	SAMEA3136756	SAMEA3136753	SAMEA3136737	SAMEA3136726	SAMEA3136734	SAMEA3136758	SAMEA3136750	SAMEA3136742	SAMEA3136760	SAMEA3136727	SAMEA3136752	SAMEA3136740	SAMEA3136731	SAMEA3136729	SAMEA3136767	SAMEA3136761	SAMEA3136725	SAMEA3136763	SAMEA3136732	SAMEA3136746	SAMEA3136759	SAMEA3136733	SAMEA3136757	SAMEA3136768	SAMEA3136749	SAMEA3136730	SAMEA3136744	SAMEA3136764	SAMEA3136735	SAMEA3136745	SAMEA3136741	SAMEA3136739	SAMEA3136762	SAMEA3136736	CCIS02379307ST-4-0	CCIS06260551ST-3-0	CCIS11015875ST-4-0
g__Bacteroides	12.5379	0.23701	6.11527	0.43316	0	0.2184	0	0.27087	15.0515	0.38998	0.15937	0.77101	1.09436	0.38109	2.35812	3.87102	0	0	3.10317	2.45172	23.295	8.07376	9.52112	26.0369	13.0971	0.46464	27.337	3.75049	18.1499	1.55744	3.77942	11.2955	3.39141	1.34218	2.65506	0.04876	13.5808	0.48799	0.50196	7.22861	4.02704	39.282	5.80068	15.5471	58.9942	1.11368	37.7154	13.1989	14.2836
g__Subdoligranulum	10.7869	3.98033	10.9861	44.1689	2.42604	7.35187	12.794	1.90569	5.44634	7.71087	1.6174	6.91205	20.572	3.58349	8.0557	4.27369	0.11284	3.82491	7.64627	27.5946	8.5918	14.3186	12.3015	8.75851	6.57076	3.70547	3.48591	41.642	4.97025	14.3517	2.37958	7.87586	26.4486	13.1324	4.82526	0.12839	3.50356	2.18797	18.5578	27.1665	3.01202	16.216	8.36711	32.4564	1.447	5.24694	7.35878	5.02278	8.54093
g__Faecalibacterium	21.0445	0.05886	12.0742	1.87604	5.81004	14.2179	7.24909	0.86966	3.87717	2.38622	1.36408	4.64261	0.51333	0.73877	0.66616	7.39138	0.49977	5.5067	0.86375	0.44461	6.87794	28.849	2.72756	19.0171	15.6797	1.07089	1.81568	0.93157	7.62539	0.41777	11.4014	14.0337	9.4369	8.61936	9.20565	0.06912	15.2075	0.80157	0.2121	2.78541	13.5389	11.4754	1.15569	2.7844	9.48795	8.21054	3.3287	0.24754	11.2267
g__Eubacterium	2.38385	2.09227	23.2374	1.15276	8.86289	6.84981	8.29445	0.37699	0.91534	6.91003	2.69873	25.1764	3.12448	8.36227	2.94997	4.84827	3.52482	6.48641	6.11692	0.60301	10.7983	2.45275	1.18804	8.43887	5.57572	0.80559	1.10207	1.09963	0.82602	2.77507	11.0837	8.23404	3.16929	19.2696	4.20675	0	12.0123	5.82144	22.6496	6.17857	2.35715	0.95188	12.6368	3.8085	3.86751	10.4471	8.01285	5.81988	7.02354
g__Alistipes	2.71273	0	0	0	0	0	27.0429	0.32312	2.07141	1.30732	0	0.74169	0.14679	0	6.35574	2.36197	0	0	2.42045	0.52503	16.8902	5.81419	11.0511	11.5322	16.1563	0.08895	8.84022	3.59411	1.96388	5.97938	3.90851	2.41863	11.0987	0.49072	5.32123	0	17.0833	0	0.91961	8.04136	0.92873	0.61758	3.61097	0.81619	6.94768	2.82441	8.37803	2.39364	8.56837
g__Bifidobacterium	13.5712	44.3154	0.37529	11.2938	41.9739	5.77205	0	1.07801	0.08999	14.4607	3.32486	13.3377	10.9955	20.7912	0.41267	3.07616	59.8456	44.9113	38.7982	17.8238	9.48887	8.84538	9.51693	0	1.90164	52.8377	2.34179	18.6217	1.91933	43.1022	18.2354	12.1073	21.0715	6.56208	2.6227	0.04492	6.74007	32.4052	0.16916	5.79667	0	3.50006	26.7769	0	5.45814	0	0	0.31097	10.5102
g__Escherichia	0	28.5585	0	3.1414	0	0.92625	0.48357	85.9004	28.339	0	61.0301	0.79511	0.35808	0.76846	1.57046	30.495	0.57069	0	0.87199	0	0.20582	0	29.2465	0.48277	0	33.637	1.77362	0.51483	28.3849	6.10248	0.41972	2.00361	0	0.70908	0	80.8472	0.60454	1.10263	0.97419	4.61459	0.56921	0.85807	3.03845	1.27029	0.88077	11.9891	0.78438	15.8331	8.42606
g__Ruminococcus	1.44589	0.21527	0.806	0	0	29.1332	12.5405	0.27286	1.09577	30.4268	0.15344	0.69793	20.0955	26.9588	0	3.60392	0.0721	14.375	7.22291	7.85486	0.3601	3.86183	4.76373	5.08758	0.20376	0.09779	8.1489	9.695	0.06801	0	0.01305	13.2059	0.02015	11.1659	0.73132	0	3.29241	9.64817	0.97894	8.66087	4.07677	3.97663	7.4291	12.8544	0	0	8.10925	13.3477	4.80691
g__Blautia	3.14044	10.7033	1.73056	1.13484	3.49789	5.99444	4.53989	1.12839	8.35919	6.35948	5.11803	8.97821	5.49616	12.2467	0.5342	2.63788	15.1842	6.80087	1.58503	1.05432	0.94535	0.47031	0.46957	1.79567	5.12142	0.40792	2.14785	4.05881	1.01149	0.31858	0.74064	3.73963	1.35132	10.3836	0.91486	0	2.80949	9.72207	3.23524	1.1286	0.6978	1.11343	5.18079	3.62291	2.27302	7.99096	7.72509	3.56067	2.94004
g__Akkermansia	0	0	0	2.35355	0	10.5433	6.00547	0.47317	0.02978	0.12812	0.35163	0	0.21125	0	60.3602	4.09805	0	0.76973	10.5152	29.7073	0.11984	4.84864	2.03986	0	17.145	0.01153	0.28902	4.52589	0	15.5261	26.2068	0.75762	2.03677	0.62216	1.18847	0	2.71229	0.0735	39.3874	0	0	4.77855	8.1847	0	0.03966	0	0.82056	2.19316	1.38291
g__Prevotella	0	0	0.95236	1.04386	0.37225	0.60098	0.04732	0.14325	0.06493	0.92046	0.52963	0	0	0	0.28325	15.8221	0.0297	0	0	0	0.57128	0	0.00761	0	0.29239	0	0.25255	0.15312	14.6312	0	1.45784	0	0.93558	0	47.78	0.06916	0	0	0	0	64.5235	0	0	0	0	0.02127	0	0	0.20532
g__Parabacteroides	0	0.14933	0.16385	0	0	0	0	0	6.1269	0	0.02979	0	0.02529	0	0.55288	0.12658	0	0	0	0.25955	0.56162	0.581	1.49325	5.0875	1.95026	0.03508	1.49632	0.9652	0.61907	0	0	0.28817	1.09711	0	0.05437	0	0.84664	0	0	4.27141	0	3.81928	0.10873	3.68569	1.66513	0	4.19536	0.3889	3.95075
g__Roseburia	2.22565	0	1.19423	0.16738	0.79884	0.23828	1.87659	0.03504	1.09481	0.22472	0	0.17393	0.20769	1.41756	0.22037	0.12074	0	0.18116	0.10652	0.33148	2.22479	4.50976	0.3659	1.06358	0.76264	0	1.05408	0.72817	1.63861	0.04796	1.24919	3.48144	0.89625	0.85644	0.97264	0	1.98968	4.11022	0	0.35031	0.23631	0.55091	0.03227	7.26956	2.62454	5.96485	0.68765	0.33596	0.44971
g__Collinsella	8.19696	6.02612	5.01575	6.09321	9.62863	8.97305	6.43451	1.58167	0.7443	10.0497	11.2837	7.66768	7.10589	0	0	1.09462	3.23569	7.68383	7.36762	4.6861	0.69186	4.38366	1.18532	1.06571	1.32734	5.03565	0	3.64487	0	3.40226	0	7.73544	6.34113	2.21599	0.63141	0	7.0941	1.54013	0	5.18507	0.43141	0	0	0	1.43499	0	0	0.08496	1.47272
g__Clostridium	0	0.02041	0	0	0	0	0	0	2.09022	0	0	0	0	1.46171	0.01844	0	3.90005	0	0.14295	0.32881	0	0	0	0	0.32188	0	1.57728	0	0.56343	0.48169	0	0	0	0	0	0	0	0	5.51697	0	0	1.33988	0	0.07079	0.01173	3.53865	0	1.28423	0.10935
g__Coprococcus	2.52357	0	2.18717	1.11391	1.02631	2.23375	2.17155	0	1.21856	2.82031	0.20087	0.68732	1.24326	0	0.36888	0.17135	0	3.23597	0.01495	0.50609	1.50698	0.60117	0.76606	0.56343	0.81387	0.30098	3.5634	0.47481	1.35442	0.72789	0.27901	3.04844	0	0	0.07578	0	1.27215	0.76928	0.02447	1.29426	0.28359	0	0	0	0.22847	0	2.39111	0	0.5134
g__Dorea	3.79457	1.78488	7.17781	0.46414	18.2485	3.61647	1.22933	0.64244	2.4975	4.86545	7.28296	11.3257	1.04491	4.60183	1.91714	1.11618	4.2241	2.23204	1.21374	0.88157	0.62788	1.68871	0.55382	0	0.73953	0.47968	0.59517	0.38994	0.03917	0.69302	0.33221	2.98594	0.17105	4.47687	0.47647	0	4.25643	3.46808	1.18913	0.83072	0.42874	0.16418	2.83921	0.61472	0.13697	1.91018	2.50538	0.14473	0.18591
g__Lachnospiraceae_noname	2.13207	0.64436	0	0	0	0	2.09106	0	0.55059	0	0.05871	1.10491	0	2.08785	1.15663	0	3.28941	0.21073	1.39969	1.4058	1.26619	0.40721	0.43024	0.30812	0.59465	0.26155	0	0	0.37778	0.4963	1.2767	0	0	3.29144	0	0	0.23688	0.02478	0.18749	0.12213	0.52343	0.32414	0.60581	3.19588	0.22916	3.62805	2.03748	0.53314	1.37926
g__Dialister	0	0	0	0	0	0	0	0	0	2.39671	0.01529	2.04554	0	0	1.23825	1.38535	0	0.69693	8.42315	0.43822	0	3.76834	0	0	3.11097	0	24.9107	0	8.8007	0.89354	0.95497	0	0	3.82449	10.4373	0.02949	0	0	0	7.12973	0	0	6.49799	0	0	9.33978	0	0	0
g__Megamonas	0	0	0	0	0	0	0	0	0	0	0	0	0	0	0	0.50164	0	0	0	0	0	0	0	0	0	0	0	0	0	0	0	0	0	0	0	0	0	0	0	0	2.95307	0	0	0	0	0	0	0	0.63911
g__Oscillibacter	0	0	0	0	0	0	1.57921	0	0.18704	0	0.01266	0	0	0	0	0.94179	0	0	0.37524	0.03011	0.03348	1.07872	1.4829	3.27006	0.78702	0.09756	0	0.33276	0.17673	0	0.87742	0.47037	2.14561	0.2921	0	0	1.28276	0	1.84259	0	0	5.94771	3.59069	0.03183	0.1169	1.02763	0	0.07739	1.00548
g__Streptococcus	9.79574	0.01976	0	0	0	0	0	1.1126	1.24125	0.15207	0.18024	0	0	0.8077	0.80463	3.52599	0.19702	0	0	0	0	0	0.76273	0	0	0	2.44663	0	0.17607	0	1.41918	0.51032	0.18848	6.27717	0.99902	0.08462	0	5.31459	0	0	0	0	0	3.55579	0	0.13016	0.09125	0.3612	0
g__Barnesiella	0	0	0	1.15276	0	0	2.99408	0.05272	0	0.0575	0	0.04307	0	0	0	0.90997	0	0	0.3923	0.48674	4.60062	1.32798	1.93119	3.21099	2.18396	0	0	0.62302	0	0.17577	0.65634	0.35722	0	0.55609	0	0	0.21831	0	0	0.37932	0.94761	0	0.62441	0.63441	0	0	3.43279	1.08238	1.25789
g__Butyrivibrio	0	0	21.6109	1.57502	0	0	0.61405	0	0	0.35849	0	0	0	0	0	0	0	0	0	0	0	0	0	0	0	0	0	0	0	0	0	0	0	0	5.13165	0	0	0	0	0	0	0	0	0	0	0	0.24862	0	0
g__Acidaminococcus	0	0	0	0	0	0	0	0	0	0	0	0	0	0	0	0.21881	0	0	0.03056	0	0	0	2.22712	0	0	0	0	2.66622	0	0	0	0	2.09655	0	0	0	0	0	0	0	0	0	0	0	0	0	0	0	0
[truncated: 236 more columns]
