# Supplementary material for: Metagenome Analysis of Intestinal Bacteria in Healthy People, Patients With Inflammatory Bowel Disease and Colorectal Cancer
Source: Front Cell Infect Microbiol. 2021 Feb 26;11:599734. doi: 10.3389/fcimb.2021.599734 (PMC7962608; doi:10.3389/fcimb.2021.599734)
Supplement: Supplementary Table 4 — The top 25 species with the highest relative abundance among samples. [file Table_4.xlsx]

## Sheet: CTR
Species	SAMEA3136648	SAMEA3136638	SAMEA3136670	SAMEA3136657	SAMEA3136660	SAMEA3136630	SAMEA3136634	SAMEA3136674	SAMEA3136663	SAMEA3136676	SAMEA3136644	SAMEA3136654	SAMEA3136673	SAMEA3136665	SAMEA3136664	SAMEA3136656	SAMEA3136650	SAMEA3136626	SAMEA3136668	SAMEA3136645	SAMEA3136662	SAMEA3136667	SAMEA3136624	SAMEA3136635	SAMEA3136625	SAMEA3136679	SAMEA3136632	SAMEA3136677	SAMEA3136633	SAMEA3136646	SAMEA3136652	SAMEA3136658	SAMEA3136623	SAMEA3136629	SAMEA3136661	SAMEA3136675	SAMEA3136639	SAMEA3136678	SAMEA3136651	SAMEA3136636	SAMEA3136655	SAMEA3136627	SAMEA3136631	SAMEA3136666	SAMEA3136640	SAMEA3136649	SAMEA3136672	SAMEA3136642	SAMEA3136628
s__Faecalibacterium_prausnitzii	4.38752	6.96372	24.185	0.44629	1.85099	21.3628	10.3041	6.79119	12.2572	11.2275	8.56928	20.6899	9.76027	1.47827	7.20062	6.5105	0	0	1.71781	2.68655	5.84448	10.9941	1.04276	0	1.7177	0.05472	12.5728	0	0.69825	1.4808	17.9312	4.41248	15.0092	8.37148	0	20.2705	0.25667	3.31914	1.9978	0.07575	1.86482	2.07738	3.6269	6.2836	0.62016	0	10.3021	6.03345	3.98654
s__Eubacterium_rectale	0.54482	9.26774	2.5575	0	3.30526	0	11.737	10.7763	0.03808	9.33763	5.34013	8.70127	12.7307	0.02805	10.7684	29.2182	0	7.72431	0	8.26828	11.0205	7.34793	2.56267	0	2.02623	16.5559	4.92149	0.08462	0.09826	0.24658	0.02759	0.48809	8.55946	9.49232	2.37011	12.9733	0.50985	3.31911	0.14556	0	1.90742	0.37032	0	1.85184	0.04685	13.4953	4.16261	3.78639	1.73441
s__Ruminococcus_bromii	9.75372	7.87433	0.05687	0	0.07915	14.2507	8.07695	5.25224	31.4629	29.123	8.46262	7.42214	15.7316	0	0	9.92889	0	20.1463	0	17.0834	14.3388	0.0837	20.7866	0	14.2401	4.56736	0.51256	0	0	0	0	3.77574	30.5294	0	6.26978	9.20311	0	2.9848	0	0	4.25171	7.21202	25.1405	2.94596	0	0	18.5694	8.35117	0
s__Bifidobacterium_adolescentis	5.35405	11.6187	12.9726	42.6352	0.10298	0	0	0	10.9144	0.14158	1.41092	0	21.0675	0.0209	7.13657	2.93948	0	0	0.05206	5.21336	14.9909	1.50758	8.60205	30.1571	11.2616	15.9837	7.83206	0	38.7505	0.33658	10.4009	1.45629	0	0	33.7084	21.3854	0	0.28388	53.4522	0	0	0	0	45.9995	0	0	13.6645	0	16.3938
s__Bacteroides_uniformis	7.37375	0	0	0.00531	0	0.49333	0.34201	0.17216	0.05745	0	1.49756	1.14676	0.13891	0.88553	0.5006	1.33332	0	0	1.83776	0.47927	0	0.62257	0.01854	0.03012	0.14925	0	0	0	0	0.10176	0.59015	1.21443	0.14946	0.03822	0	1.17913	0	0.87656	0	0	0.35427	1.31267	0.248	0	0	0	0.58887	0.60853	0
s__Bifidobacterium_longum	5.34942	7.22502	13.5152	0	0.69804	0	4.63232	19.0193	11.9663	5.53671	4.52082	1.78694	13.3701	45.3677	5.75223	2.84424	6.48977	0	0.16237	11.2824	3.5968	1.3871	11.3351	11.4088	5.86239	3.7926	7.73598	0	8.86914	3.76438	8.18839	6.06765	0	8.22153	19.8905	5.75733	35.7538	0.73106	3.63432	0	2.83181	2.04868	1.06792	4.30387	4.61227	0	10.0679	0	5.93792
s__Bacteroides_vulgatus	0	0.29201	0.59566	0.32576	0	0	0	0.38478	0.6156	0	1.67506	1.35623	0.18792	0.47756	1.10765	0.33395	0	0	2.58784	0.01444	0.01365	0.88946	0	0	0	0	0.1857	0	0	1.21415	0.21594	0.56219	0	2.58971	0	0.02005	0	0.02739	0.34888	0	0.16285	1.29571	0	0.02008	0	0	0.06076	0.05541	0
s__Escherichia_coli	0	0	0	0.15755	0.74389	0	13.7602	0	0	0	0	0	0	0.64088	0.2182	0	0	0	0	0.15037	0	0.13447	0	0.43508	0	21.9245	8.05945	4.18946	7.46143	0.7548	3.95794	1.19024	0	1.11003	0	0	0	52.1816	0	1.13449	0	5.59331	0	0.1452	0	1.01414	0	0	13.6706
s__Alistipes_putredinis	0.38614	0.77026	0	0	0	0	0	0	2.38633	0	5.1466	6.27055	0	1.63905	4.01141	0.19004	0	0	0	1.54219	0	0.13685	0.03959	0	0	0	0	0	0	0.63061	1.03314	1.1982	0	1.32461	0	1.63857	0	0.54144	0.50107	0	0	1.06663	0	0	0	0	0.018	0	0
s__Prevotella_copri	0	0	0	0	0	0	0	0	0	0	0	0	0	0	0	0	0	0.10709	0	0	0	0	0.03354	0	0	0	0	0	0	0	0	0	0	0	0	0	0	0	0	0	0	0.0485	0	0	0	0	0	0	0
s__Akkermansia_muciniphila	0	17.8163	0.25976	0	0	0	0	0	0	9.16923	0	3.69275	0	0	5.60097	0	1.64151	46.3548	0	9.51079	0	39.0722	19.621	0	0.43216	0	0	0.18192	0	0	0.26059	2.81013	0	2.31505	3.36957	0.42971	0.71766	0.09637	0	0	0.22483	18.1039	10.0197	0.25086	29.2493	0	8.45392	0	0
s__Collinsella_aerofaciens	6.48956	3.00949	11.3102	20.2059	22.9183	4.18036	1.50944	5.40292	6.08998	8.85303	1.66136	4.55718	6.43232	0	8.16399	1.65886	0	0	25.8332	1.09062	0	2.2327	0.78155	0	7.27267	0	6.02002	0	2.41254	2.89423	10.1287	5.70071	0	5.92569	7.86598	3.14044	0	3.40441	7.8371	0	10.0256	1.56821	0	6.23901	0	0	7.12519	0.83809	20.4715
s__Eubacterium_siraeum	1.08281	2.0604	0.19788	0	0	1.02365	0	0	0	0	0	5.19637	1.6634	0	0	0	0	0	0	3.28543	0	1.03548	0.19831	0	8.21529	0	1.30768	0	0	0	0.08856	0.25276	0	5.45605	0	0	0	0.04387	1.67394	0	0	1.78786	0.25347	0	0	0	0	0.10038	0
s__Bacteroides_stercoris	0	0.00638	0	0	0	0	0.02613	0	0	0	1.12833	0	0	0	0.60758	0	0	0	0	0	0	0	0	0	0	0	0	0	0	0	0	0	0	0.96548	0	0	0	0	0.02015	0	0	0	0	0	0.00925	0	0	0.01209	0
s__Eubacterium_eligens	0.03487	0.00769	0.17297	0	0	0	0	0.01175	0	0.09336	0	0.57757	0	0	0.18229	0	0	0	0	0.93775	0	0.42962	0.05318	0	0	0	1.37928	0	0	0	0	1.40889	0	0.03081	0	0	0	0	0	0	0	0.10197	0.09073	0	0	0	0	0.20938	0
s__Coprococcus_sp_ART55_1	0	0	0	0	0	0	0	0	0	0	0	0	0	0	0	0	0	0	0	14.96	0	0	0	0	0	0	0	0	0	0	0	13.443	0	0	0	0	0	0	0	0	0	0	0	0	0	0	0	0	0
s__Ruminococcus_torques	1.00261	0.65358	4.93678	0	3.10402	0	0	0	0	0.36584	1.09663	4.54766	0.30142	0.33443	1.42307	3.26549	0.59046	1.82368	0	0	0	1.60594	3.39478	1.03121	0	0.4451	0	0	0	1.55677	2.30786	0	0	1.97578	0	0.89093	0.66132	1.17644	0.2635	0	1.53435	10.776	1.59627	0.30719	0.48642	0	0.46613	0.61799	0
s__Roseburia_intestinalis	1.44967	1.28383	1.93558	0	0	0	0	0.22175	0.35706	0	0.11476	0	0.01591	0	0	0	0	1.61849	0	0.2245	0.08384	0.88256	0.05024	0	0	0	0.12568	0	0	0	0	0	1.09589	2.59358	0	2.20442	0.01199	0.90494	0	5.20377	0	0.93405	0	0	0	5.18621	0	0	0
s__Dialister_invisus	0	0	0	0	0	0	21.4614	0	0	0	0	0.03584	0	0	10.3281	0	0	0	0	0	5.88852	0	2.73841	0	0	0	0	0	0	0	0	0	0	4.69625	0	0	0	0	0	0	0	0	0	0	0	0	0	0	0
s__Bacteroides_dorei	0.53905	0	0	0	0	0	0	0	0	0	0	0	0	0	0	0	0	0	0	0	0	0	0.14605	0	0	0	0	0	0	0	0.07862	0	0	0	0	0	0	0.10199	0	0	0	0.54434	0	0	0	0	0	0.26449	0
s__Butyrivibrio_crossotus	0	0	0	0	0	0	0	0	0	0	2.83953	0	0	0	0	0	0	0	0	1.49935	0	0	0	0	0	0	0	0	0	0	0	0	0	0	0	0.58108	0	0	0	0	0	0	0	0	0	0	0	0	0
s__Eubacterium_hallii	3.4014	2.48984	2.85984	0	2.77931	8.13654	0.14883	6.69345	0	0.90149	0.98229	1.58174	1.46144	0.75602	4.81811	4.39928	4.79601	0.46543	0.02222	1.89582	3.87148	2.48787	5.55772	2.33006	1.29666	4.28635	0.87219	0	1.80805	0.27869	3.74957	3.57015	3.61192	1.28152	0.34271	0.14862	2.71614	0.91224	1.10081	0.7374	13.063	5.0539	11.8034	3.3816	0.53015	0	0.95687	1.04064	2.63596
s__Parabacteroides_merdae	0.94096	0	0	0	0	0	0	0	0	0	0	0	0	0.16232	0	0.04324	0	0	0	0.14468	0	0	0	0	0	0	0.11667	0	0	0	0.30112	0.03227	0	2.64361	0	0	0	0	0	0	0	0	0	0	0	0	0	0	0
s__Ruminococcus_sp_5_1_39BFAA	0	0	0	0	0	0	0	11.7706	0	0	0	0	0	0	0	0	57.8706	0	0	0	0	0	0	0	0	0	0	0	10.784	0	0	0	0	0	0	0	5.96396	0	0	20.3208	0	0	0	0	0	34.466	0	0	0
s__Bacteroides_ovatus	0	0.01747	0	0.00824	0	0	0	0	0	0.11701	0.05609	0	0	0.90148	0.58698	0.01909	0	0.15865	0	0	0	0	0	0	0	0	0	0	0	0	0	0.03866	0	0.43445	0	0.01599	0	0.10411	0	0	0	0	0	0	0.04266	0	0.00817	0	0
[truncated: 241 more columns]

## Sheet: IBD
Species	CSM5FZ4M	CSM5MCUO	CSM5MCVL	CSM5MCVN	CSM5MCW6	CSM5MCWC	CSM5MCWE	CSM5MCWG	CSM5MCWQ	CSM5MCX3	CSM5MCXD	CSM5MCXH	CSM5MCXJ	CSM5MCXL	CSM5MCXN	CSM5MCXP	CSM5MCXR	CSM5MCXT	CSM5MCXV	CSM5MCY2	CSM5MCY4	CSM5MCY8	CSM5MCYS	CSM5MCYW	CSM5MCZ3	CSM5MCZ5	CSM5MCZ7	CSM5MCZB	CSM5MCZD	CSM5MCZF	CSM67U9B	CSM67U9D	CSM67U9J	CSM67UA2	CSM67UAA	CSM67UAG	CSM67UAK	CSM67UAM	CSM67UAO	CSM67UAQ	CSM67UAS	CSM67UBF	CSM67UBH	CSM67UBN	CSM67UBR	CSM67UBX	CSM67UBZ	CSM67UC6	CSM67UCK
s__Faecalibacterium_prausnitzii	9.3619	16.0706	0.01213	0	0	0.04805	0	0	12.2649	14.6862	5.5412	5.38097	2.22816	3.52906	32.1688	5.21722	0.8337	6.25705	9.9879	9.25835	6.77552	3.21499	0.01063	0.00819	0.00464	0.00915	0.01477	4.91583	19.2647	20.4707	9.8168	16.0897	1.92174	1.7223	0.64369	0	0.0291	0	0.09131	0	0	0.01123	0	0	0	7.52917	15.0506	14.135	14.0312
s__Bacteroides_uniformis	32.5812	6.77076	0	0	0	0.0198	0	0.00195	21.7201	4.65973	39.4913	21.8669	18.8958	8.46192	14.9509	11.232	13.3928	9.62833	9.52023	8.12921	12.1667	13.4935	11.4463	0.00059	0	0	0	8.70534	22.7473	30.89	19.3747	23.6376	60.9881	35.2257	0.22801	0	17.8755	7.32676	32.5226	26.9776	36.6078	0	0	0	0	31.9939	23.6062	22.67	14.633
s__Bacteroides_vulgatus	0.00362	16.9157	31.4003	42.3798	0	0.05533	0	0	0.08374	17.9288	8.26526	22.0928	17.8898	22.132	3.87855	21.396	22.6043	22.3978	25.396	26.1898	0	0.00288	0.66529	0.00453	0.00129	0.00165	0.00108	6.81168	4.42597	3.89599	5.10199	3.9686	4.98616	5.99548	1.60545	0	0.00736	0	0.07515	0.00572	0.0012	23.7816	16.8508	40.9999	23.9642	0.00309	0.00103	0.00359	10.668
s__Bacteroides_stercoris	0	8.36427	0	0	0	0.02643	0	0	0.0105	7.01398	0	14.1228	16.0984	20.802	5.74555	11.7753	15.0708	2.94632	2.00891	1.76473	10.6737	11.0092	0	0	0	0	0	33.3566	3.22752	3.06582	2.43195	6.5522	0	0	0.22602	0	0	0	0.16891	0	0	0	0	0	0	0	0	0	3.39669
s__Bacteroides_dorei	13.0632	0.57939	0.00304	0.00062	79.7928	0.00317	0	0	6.72288	0.40416	0	0.66452	0.12605	0.84117	0.00321	0.995	0.8753	0.02514	0.0044	0.01169	0	0	0	69.665	48.785	54.9924	66.4494	0.24655	0.00041	0.00056	0.00559	0	0.00227	0	0.37864	0	29.9828	35.4111	9.76759	15.2062	12.1465	0.00672	0	0.00345	0.00676	8.89341	11.5166	16.9321	0.00271
s__Roseburia_intestinalis	0	6.7003	0	0	0	71.8226	25.9999	0	0	6.38985	0	0	0	0	0	0	0	0.98947	0.09021	0.30359	0.18372	0.90792	0	0	0	0	0	0	0	0	0	0	0	0	0.56368	0	0.46881	0.40473	1.21995	0.82522	0.41067	0.61928	0.16435	0.07174	0.88052	0.46718	0	0	0.03122
s__Bacteroides_ovatus	19.0863	3.44354	0.00246	0	0	0.0066	0	0	12.2942	3.36512	0	7.3836	6.52867	5.90648	0.68809	6.5316	6.93183	0.06004	0.06096	0.05609	0	0	0	0	0	0	0	10.8255	1.74057	1.3281	2.58882	2.12871	0	0	0.01066	0	17.3749	20.2138	20.5393	30.2744	12.3941	0	0	0	0.00279	16.9994	11.0137	3.437	0.18735
s__Bacteroides_fragilis	0	0.62334	26.0366	14.9041	0	0	0	0	1.13786	0.77787	1.43431	0	0	0	0.00165	0	0	0	0	0	0.26403	0.11679	3.1698	0	0	0	0	0	0	0	0	0	2.61865	1.94315	0	0	0	0	0	0	0	13.5219	11.2359	14.7985	16.2597	0.89454	0	0.15453	0
s__Eubacterium_rectale	0	3.77607	1.45548	1.8187	0	0.01344	0	0	0.00134	8.15114	0	1.98946	6.69666	5.40207	15.396	8.6895	11.1735	2.55021	0.12788	1.46314	0.35682	1.18133	0	0	0	0	0	9.9064	14.9731	8.33006	20.5594	9.67402	0	0	0.14539	0	0	0	0	0	0	0.23175	4.93045	5.58385	2.15369	0	0	0	0.02196
s__Alistipes_putredinis	5.87475	4.7193	0	0	0	0.00815	0	0	11.4866	2.98645	0	0	0	0	4.33559	0	0	7.76576	8.38137	11.1524	5.56923	4.59751	0	0	0	0	0	0.06205	5.19605	5.85276	3.08459	4.17774	0	0	0.67611	0	0	0	0.04303	0	0	0	0	0	0	8.27706	8.87979	10.0699	7.49351
s__Bacteroides_caccae	0.00299	2.5743	0	0	0	0.00144	0	0	0.00817	2.42821	2.32205	4.93889	11.0666	6.3139	1.46816	6.61914	6.34391	5.47049	2.24246	2.28064	0	0	39.9218	0	0	0	0	6.74755	1.8651	2.81074	1.69035	1.65904	2.58347	2.02858	0.19234	0	5.9863	8.35727	8.17606	4.23929	10.2516	0	0	0	0	2.31799	8.74165	4.11552	3.17123
s__Escherichia_coli	0.10136	0.26399	1.12689	0.01853	0	5.04913	21.6984	80.6009	0	3.55164	0.10821	0.00667	0	0	0.00408	0	0.51488	0	0	0.039	1.24574	2.12087	0.22278	0	0	0	0	0	0	0	0	0	0.50544	0.58003	17.4931	14.1296	1.24537	0.01906	0.09468	0	0.19097	0.05861	0.30737	0	0.06827	0.01643	0	0	0.00973
s__Prevotella_copri	0	0	0	0	0	0	0	0	0	0	0	0	0	0	0	0	0	0	0	0	0	0	0	0	0	0	0	0	0	0	0	0	0	0	0	0	0	0	0	0	0	0	0	0	0	0	0	0	0
s__Bacteroides_thetaiotaomicron	1.99315	0.06236	12.9383	8.32982	0	0	0	0	0.40688	0.11342	14.3841	0.01597	0.038	0.02494	0.57097	0.0251	0.01369	6.51783	0.84882	1.97587	1.36529	1.62323	13.9083	0	0	0	0	0.03216	0.73748	0.88811	0.39032	0.44016	12.1155	20.8617	0.09991	0	1.53787	1.71285	2.44815	0.87108	2.31833	18.1204	21.8196	8.75523	14.1015	1.02247	1.55321	0.505	0.69897
s__Bacteroides_cellulosilyticus	0	0.03977	0	0	0	0	0	0	0.00964	0.15386	0	3.34967	0.30669	1.002	0	0.34493	0.04511	7.61903	9.13569	10.7666	1.09941	0.53347	0	0	0	0	0	0.33196	0	0	0	0	0	0	0.10065	0	2.54759	1.45786	3.90292	6.25018	3.56347	0	0	0	0	0	0	0	3.73555
s__Bacteroides_massiliensis	0	0	0	0.00125	0	0	0	0	0	0	0	0	0	0	0	0	0	0	0	0	0	0	0	0	0	0	0	0	0	0	0	0	0	0	0	0	0	0	0	0	0	0.00171	0	0	0	0	0	0	0
s__Eubacterium_siraeum	0.28149	0	0	0	0	0	0	0	1.97896	0	0	0	0	0	0.08095	0	0	11.0182	11.0335	6.4322	0.0462	0.03634	0	0	0	0	0	0	1.08503	1.40489	10.2741	7.51017	0	0	0.05257	0	0	0	0.00606	0	0	0	0	0	0	0.61128	0.18071	0.37065	13.934
s__Parabacteroides_merdae	0	0.26058	0	0	0	0	0	0	0.0054	0.75155	0	3.13531	2.49501	2.67668	1.23431	3.60476	3.31136	1.48714	2.41842	1.84865	9.44757	10.043	0	0	0	0	0	2.75647	1.51414	1.30584	0.90642	1.16533	0	0	0.01462	0	0	0	0.01092	0	0	0	0	0	0	0	0	0	0.53971
s__Veillonella_parvula	0	0.00206	0	0	0	13.466	31.1084	0	0	0.01387	0	0	0	0	0	0	0.00392	0	0.01288	0.04045	0	0	0	0	0	0	0.01205	0	0	0	0	0.00937	0	0	29.586	17.2482	0	0	0	0	0	0	0	0	0	0	0	0	0
s__Bacteroides_sp_2_1_22	0	0	0	0	0	0	0	0	0	0.22055	0	0	0	0	0	0	0	0	0	0	0	0	0	0	0	0	0	0	0	0	0	0	0	0	0	0	0	0	0	0	0	0	0	0	0	0	0	0	0
s__Bacteroides_eggerthii	0	0	0	0	0	0	0	0	0	0	0	0	0	0	0	0	0	0	0	0	0	0	0	0	0	0	0	0	0	0	0	0	0	0	0	0	0	0	0	0	0	0	0	0	0	0	0	0	0
s__Dialister_invisus	0	0	2.39	2.24342	0	0	0	0	0	0	5.25671	0	0	0	0	0	0	0	0	0	0	0	0.0204	0	0	0	0	0	0	0	0	0	2.28041	3.37071	0	0.09948	0.59195	1.97224	0.74107	1.11912	0.17345	2.65587	3.33986	2.47687	1.62607	0	0	0	0
s__Parabacteroides_distasonis	0.26035	0	0	0	0	0	0	0	0.04571	0.00084	0	1.39203	0.92329	1.13662	0.80445	0.65367	0.35188	3.91807	5.10182	2.80544	0.49701	0.54839	0	0	0	0	0	1.70784	1.2107	0.88099	0.54987	0.8107	0	0	0.11491	0	3.02824	5.6435	4.97017	5.11743	2.45995	0	0	0	0	0.06452	0.14726	3.31523	8.6842
s__Eubacterium_eligens	0	7.45387	0	0	2.41049	0.02178	0	0	0	1.16151	0	0.18687	0.07661	0.12425	0.29568	0.28061	0.02444	0.2702	0	0.3737	0.15775	0.28479	0	0.81538	2.94789	6.9606	1.96239	0.16947	0.98395	1.84987	1.41862	0.96779	0	0	0.01923	0	0	0	0	0	0	0	0	0	0	0	0	0	0.27769
s__Akkermansia_muciniphila	0	0	0	0	0	0	0	0	0	0	3.08464	0.64819	3.65019	5.36769	0	7.30637	2.40428	0	0	0	0.55922	0.01818	8.031	0	0	0	0	0.44587	0	0	0	0	2.31002	6.72551	0	0	0	0	0	0	1.53971	0	0	0	0	0	0	0	0.00423
[truncated: 463 more columns]

## Sheet: CRC
Species	SAMEA3136748	SAMEA3136769	SAMEA3136751	SAMEA3136738	SAMEA3136747	SAMEA3136743	SAMEA3136754	SAMEA3136765	SAMEA3136724	SAMEA3136755	SAMEA3136766	SAMEA3136728	SAMEA3136756	SAMEA3136753	SAMEA3136737	SAMEA3136726	SAMEA3136734	SAMEA3136758	SAMEA3136750	SAMEA3136742	SAMEA3136760	SAMEA3136727	SAMEA3136752	SAMEA3136740	SAMEA3136731	SAMEA3136729	SAMEA3136767	SAMEA3136761	SAMEA3136725	SAMEA3136763	SAMEA3136732	SAMEA3136746	SAMEA3136759	SAMEA3136733	SAMEA3136757	SAMEA3136768	SAMEA3136749	SAMEA3136730	SAMEA3136744	SAMEA3136764	SAMEA3136735	SAMEA3136745	SAMEA3136741	SAMEA3136739	SAMEA3136762	SAMEA3136736	CCIS02379307ST-4-0	CCIS06260551ST-3-0	CCIS11015875ST-4-0
s__Faecalibacterium_prausnitzii	21.0445	0.05886	12.0742	1.87604	5.81004	14.2179	7.24909	0.86966	3.87717	2.38622	1.36408	4.64261	0.51333	0.73877	0.66616	7.39138	0.49977	5.5067	0.86375	0.44461	6.87794	28.849	2.72756	19.0171	15.6797	1.07089	1.81568	0.93157	7.62539	0.41777	11.4014	14.0337	9.4369	8.61936	9.20565	0.06912	15.2075	0.80157	0.2121	2.78541	13.5389	11.4754	1.15569	2.7844	9.48795	8.21054	3.3287	0.24754	11.2267
s__Akkermansia_muciniphila	0	0	0	2.35355	0	10.5433	6.00547	0.47317	0.02978	0.12812	0.35163	0	0.21125	0	60.3602	4.09805	0	0.76973	10.5152	29.7073	0.11984	4.84864	2.03986	0	17.145	0.01153	0.28902	4.52589	0	15.5261	26.2068	0.75762	2.03677	0.62216	1.18847	0	2.71229	0.0735	39.3874	0	0	4.77855	8.1847	0	0.03966	0	0.82056	2.19316	1.38291
s__Eubacterium_rectale	0.5838	1.98993	1.42814	0	0	1.83486	0.65586	0.19407	0.5115	5.49773	0.84058	13.2294	0.31015	0	1.2552	3.64288	0.02603	2.19904	0.12292	0.46268	7.01781	0.04256	0.161	4.22368	3.08144	0.44679	0.26544	0.1468	0	2.77507	4.60398	5.32429	1.68614	16.3108	2.9639	0	11.1814	4.69142	15.4991	0.41192	2.30793	0.34284	10.8098	0.90859	0.36403	5.94712	7.27709	0.25331	4.59489
s__Ruminococcus_bromii	0	0.21527	0.70422	0	0	29.1057	10.8354	0.25706	0	30.4268	0.11862	0.05249	20.0955	26.9588	0	1.85815	0.0721	14.375	6.09599	7.85486	0.15725	3.86183	4.50873	3.10822	0.20376	0.00562	8.1489	9.695	0.06801	0	0.01305	11.2087	0.02015	9.07295	0.73132	0	3.29241	8.58284	0	8.66087	0	3.97663	7.4291	10.9122	0	0	0	13.3477	4.00798
s__Bacteroides_uniformis	2.17359	0	4.72488	0.10431	0	0	0	0.07589	0	0.38998	0.04352	0.64821	0.33965	0.13883	1.39136	1.25191	0	0	0.64777	0.87801	8.37996	6.77517	0.35923	9.7876	3.39771	0.46464	5.13878	0.25117	1.21607	0.1735	0	1.54602	1.31485	0.47774	1.00339	0	3.74296	0.1898	0.28646	1.95743	0.73974	10.1332	2.63384	0.80075	12.1367	0	13.6178	2.57046	7.43149
s__Escherichia_coli	0	19.3202	0	2.2301	0	0.85155	0	61.9186	14.8027	0	38.5731	0.2363	0	0.76846	1.30129	20.6385	0.57069	0	0.20732	0	0.20582	0	20.1094	0.42225	0	16.7627	0.83372	0	12.4306	3.98883	0	0.46538	0	0.11262	0	55.8046	0.23473	0	0.84434	3.64144	0.48681	0	2.02036	0.60403	0.88077	6.30723	0.78438	15.8331	3.27239
s__Prevotella_copri	0	0	0.95236	1.04386	0.37225	0.60098	0.04732	0.14325	0.06493	0.92046	0.52963	0	0	0	0.28325	15.8221	0.0297	0	0	0	0	0	0.00761	0	0.29239	0	0	0.15312	14.527	0	0	0	0.93558	0	47.78	0.06916	0	0	0	0	64.5235	0	0	0	0	0.02127	0	0	0
s__Alistipes_putredinis	0	0	0	0	0	0	1.52707	0.21833	2.07141	0	0	0	0.1033	0	0.32046	1.4129	0	0	1.9165	0	14.5298	4.48869	6.9612	0	4.21551	0.08895	3.36534	2.64406	1.65367	0.56921	0	0	1.52765	0.42758	4.89435	0	13.1857	0	0.91961	0.74259	0	0	2.72822	0.81619	6.61741	2.53013	4.96683	0.90609	3.27534
s__Bacteroides_vulgatus	1.39289	0	1.39039	0.239	0	0.2184	0	0.10697	9.83549	0	0.11585	0.08533	0.05988	0	0.65391	1.14594	0	0	0.26651	0.96191	6.97001	0.87661	2.57165	6.06955	1.56659	0	6.34671	1.12886	6.99511	0.21086	0	0.03826	0.38375	0.48864	1.08083	0.04542	0.32289	0	0.09552	1.23845	2.00312	0.08408	0.22601	10.2775	0	0.59208	6.63717	0	0.61122
s__Bifidobacterium_adolescentis	0.88177	43.6632	0.37529	2.75095	4.14676	5.50322	0	0.27097	0	6.5863	1.93503	12.9878	0.73212	0	0.00634	1.49776	45.3217	37.9758	0.06035	12.7489	5.85462	0.56488	4.8998	0	0.90796	42.4046	0.42175	11.3876	0.34184	27.7378	0	6.67169	4.14427	0.44909	1.1253	0	0	12.487	0.16916	0	0	0.02445	18.9829	0	0	0	0	0.12474	0.18529
s__Ruminococcus_torques	1.66602	0.65644	1.18775	0	0.49179	1.13549	3.55683	0.9157	7.85102	1.7248	3.49728	3.89891	4.38972	8.45294	0	2.10021	0	6.04386	1.28277	0.37606	0.87084	0	0	1.18365	4.64985	0.20721	1.73943	3.15568	0.78637	0	0.51453	2.45623	0.76593	8.25804	0.78252	0	2.47033	5.11648	0.4777	0.6857	0.6978	1.05191	3.72484	2.4916	1.56441	4.64129	5.96692	3.13289	2.58238
s__Bifidobacterium_longum	12.6894	0.65229	0	4.27579	8.17699	0.26883	0	0.70276	0.08999	7.4145	1.38983	0.34991	10.2634	12.9727	0	1.45748	14.5239	6.93552	38.7379	2.626	2.12258	3.02865	1.87577	0	0.99368	10.433	1.92004	7.2341	1.57749	14.7337	18.2354	3.78711	6.17355	4.61512	0.13109	0.04492	6.74007	19.9182	0	5.79667	0	3.47561	4.28071	0	1.0594	0	0	0	9.38314
s__Alistipes_onderdonkii	0.77168	0	0	0	0	0	25.2769	0.10479	0	1.30732	0	0	0.04349	0	5.03564	0.92648	0	0	0.06104	0	1.08855	1.24093	3.77166	0.34868	8.53462	0	3.85379	0	0.0644	5.15643	3.16787	0.90143	7.99059	0.06314	0	0	2.36267	0	0	0.46441	0.92873	0	0.31004	0	0.33027	0	0.7181	0.57821	5.19352
s__Collinsella_aerofaciens	8.19696	6.02612	5.01575	6.09321	9.62863	8.97305	6.43451	1.58167	0.7443	10.0497	11.2837	7.66768	7.10589	0	0	1.09462	3.23569	7.68383	7.36762	4.6861	0.69186	4.38366	1.18532	1.06571	1.32734	5.03565	0	3.64487	0	3.40226	0	7.73544	6.34113	2.21599	0.63141	0	7.0941	1.54013	0	5.18507	0.43141	0	0	0	1.43499	0	0	0	1.47272
s__Bacteroides_stercoris	6.9803	0.05758	0	0	0	0	0	0	0	0	0	0	0	0	0	0.39147	0	0	0	0	0	0	0	1.18431	0.03189	0	0	0	1.27136	0	0	4.9325	0.07333	0	0.20451	0	0	0.17304	0	0	0	0	2.20174	0	0	0	0	0	0
s__Bacteroides_dorei	0	0.17943	0	0	0	0	0	0	0	0	0	0	0	0	0	0	0	0	0	0	0.22562	0.31633	0	0	5.90268	0	0	0.35541	1.16927	0.00803	1.44701	0.98617	0	0	0	0.00334	0	0.12515	0.07934	1.25195	0	14.5642	0	0	29.1774	0	1.4234	4.75313	0
s__Eubacterium_siraeum	0	0	15.1879	0	0	0.36436	7.35976	0	0	0.39738	0	0.51272	2.63691	0	0.22435	0.31647	0	0	2.06011	0	2.28476	0	0.63857	2.67876	1.2724	0	0	0	0.09366	0	0.41036	0.69691	1.18183	0	0	0	0	0	0	5.76665	0.04922	0.60904	0	0	0.14967	0	0	4.24542	2.11455
s__Ruminococcus_gnavus	0	10.0133	0	0	0	0	0	0.08407	0	0	0	0	0	2.67763	0	0.04261	13.7371	0	0	0.04904	0	0	0	0	0	0	0	0	0.22512	0	0	0.4401	0	0.12732	0	0	0	3.49689	0.40787	0	0	0	0	0	0	3.30003	0	0.36463	0
s__Bacteroides_caccae	0	0	0	0.08985	0	0	0	0	0	0	0	0.03747	0.69483	0	0.30322	0.50654	0	0	1.18765	0.12707	1.42405	0	0	4.17163	1.15812	0	0.67951	1.34578	0	0.80099	0	0	0	0.3758	0	0	0	0	0	0	0.83276	0	0.04965	0	1.52098	0.42203	6.2936	2.80662	2.33275
s__Bacteroides_ovatus	0.32842	0	0	0	0	0	0	0	0	0	0	0	0	0	0.00963	0.10679	0	0	0.10866	0	0.13603	0	0.36221	1.38511	0.16315	0	3.98998	0	2.79729	0	0.54055	0.19883	0	0	0	0	0	0	0.04064	0	0	3.61717	0.13642	2.4005	1.07079	0	0.46181	1.17988	0.01589
s__Parabacteroides_merdae	0	0	0.16385	0	0	0	0	0	0	0	0	0	0.02529	0	0.09534	0	0	0	0	0.03032	0	0.581	1.01769	4.49255	1.81299	0.03508	0.54019	0.9652	0.61907	0	0	0.28817	0.88659	0	0.02306	0	0.37418	0	0	0.17337	0	1.07287	0	3.43006	0	0	2.13276	0.13607	3.15263
s__Bacteroides_fragilis	0	0	0	0	0	0	0	0	2.81142	0	0	0	0	0	0	0	0	0	0.06065	0	0.73714	0	0.10319	0.55137	0	0	0	0	0	0	1.15581	0	0	0	0	0	0	0	0	1.5051	0	0.38659	0	0	0	0.04769	0.27878	0	0.21546
s__Dialister_invisus	0	0	0	0	0	0	0	0	0	2.39671	0.01529	2.04554	0	0	1.23825	1.38535	0	0.69693	8.42315	0.43822	0	3.76834	0	0	3.11097	0	24.9107	0	8.8007	0.89354	0.95497	0	0	3.82449	10.4373	0.02949	0	0	0	7.12973	0	0	6.49799	0	0	9.33978	0	0	0
s__Eubacterium_eligens	0	0	0	1.15276	0	0.61955	0.27883	0	0.17215	0	0	0	0	0	0.05049	0	0	0	0	0	0.90888	0	0	0.70159	0.29631	0	0	0	0.05462	0	4.70425	0.09142	0.19212	0	1.24285	0	0	0.33124	0	0	0	0	0.40692	0.28456	2.80291	0	0.26743	0.1119	0
s__Bacteroides_eggerthii	0	0	0	0	0	0	0	0.08801	0	0	0	0	0	0.24226	0	0.32502	0	0	0	0.38118	4.13361	0	3.17495	0	0	0	3.23936	0.12175	0	0	0.12935	3.43644	0	0	0	0	3.09936	0	0	0	0	10.4967	0.07453	0	0	0	0	0	0
[truncated: 236 more columns]
