# Supplementary material for: Metagenome Analysis of Intestinal Bacteria in Healthy People, Patients With Inflammatory Bowel Disease and Colorectal Cancer
Source: Front Cell Infect Microbiol. 2021 Feb 26;11:599734. doi: 10.3389/fcimb.2021.599734 (PMC7962608; doi:10.3389/fcimb.2021.599734)
Supplement: Supplementary Table 5 — The results of LDA analysis in healthy subjects, IBD, and CRC. [file Table_5.xlsx]

## Sheet: Sheet1
Biomarker_names	logarithm value	Group	LDA_value	P_value
s__Faecalibacterium_prausnitzii	5.05268	Healthy	4.59695	0.00750604
s__Bacteroides_uniformis	5.00729	IBD	4.58158	0.000240433
s__Bacteroides_vulgatus	4.9041	IBD	4.47391	0.00412347
s__Eubacterium_rectale	4.82644	Healthy	4.41575	3.67e-12
s__Ruminococcus_bromii	4.72836	Healthy	4.40326	6.02e-73
s__Bacteroides_stercoris	4.76507	IBD	4.36769	1.03e-05
s__Bifidobacterium_adolescentis	4.63028	Healthy	4.2876	4.1e-33
s__Akkermansia_muciniphila	4.68959	CRC	4.27329	1.87e-21
s__Roseburia_intestinalis	4.63091	IBD	4.25247	8.36e-05
s__Escherichia_coli	4.6289	CRC	4.20344	2.24e-05
s__Bacteroides_ovatus	4.62049	IBD	4.18999	3.41e-10
s__Bacteroides_fragilis	4.56366	IBD	4.18319	3.21e-07
s__Bifidobacterium_longum	4.51987	Healthy	4.18051	1.58e-46
s__Prevotella_copri	4.53963	CRC	4.1317	1.75e-30
s__Alistipes_putredinis	4.54896	CRC	4.06998	1.15e-06
s__Ruminococcus_torques	4.44726	CRC	4.05219	1.92e-38
s__Bacteroides_caccae	4.45644	IBD	4.02607	5.96e-10
s__Collinsella_aerofaciens	4.35239	Healthy	4.01795	5.21e-56
s__Alistipes_onderdonkii	4.34096	CRC	3.97652	7.52e-15
s__Eubacterium_siraeum	4.34689	Healthy	3.95246	5.47e-11
s__Bacteroides_thetaiotaomicron	4.30601	IBD	3.86662	0.0103763
s__Bacteroides_cellulosilyticus	4.2642	IBD	3.79815	0.0256716
s__Eubacterium_eligens	4.22736	Healthy	3.78035	0.00102594
s__Butyrivibrio_crossotus	4.0687	Healthy	3.77185	1.89e-09
s__Bacteroides_massiliensis	4.18515	IBD	3.7229	2.7e-05
s__Bifidobacterium_bifidum	4.00101	Healthy	3.7167	0.0381895
s__Bacteroides_sp_2_1_22	4.03818	IBD	3.71474	6.17e-09
s__Veillonella_parvula	4.05123	IBD	3.70876	5.8e-08
s__Coprococcus_sp_ART55_1	4.13472	Healthy	3.70659	0.000127757
s__Eubacterium_hallii	4.06517	Healthy	3.69589	2.36e-54
s__Ruminococcus_gnavus	4.0992	CRC	3.68421	0.0129207
s__Coprococcus_comes	4.00312	Healthy	3.66776	1.21e-76
s__Ruminococcus_sp_5_1_39BFAA	4.02302	Healthy	3.66201	2.19e-09
s__Dialister_invisus	4.10013	Healthy	3.65474	8.34e-07
s__Parabacteroides_merdae	4.08915	CRC	3.64186	0.00524347
s__Dorea_longicatena	4.01207	Healthy	3.6074	2.05e-27
s__Roseburia_inulinivorans	4.01082	Healthy	3.59463	8.48e-13
s__Ruminococcus_obeum	4.0218	Healthy	3.59171	1.97e-57
s__Barnesiella_intestinihominis	4.01178	CRC	3.59077	1.08e-21
s__Parabacteroides_distasonis	4.02397	IBD	3.57782	0.0192449
s__Bacteroides_eggerthii	4.03193	CRC	3.57753	2.07e-16
s__Alistipes_shahii	3.95226	CRC	3.51328	1.95e-29
s__Clostridium_clostridioforme	3.81669	IBD	3.50655	2.11e-36
s__Bacteroides_plebeius	3.85162	Healthy	3.46858	2.62e-06
s__Phascolarctobacterium_succinatutens	3.89873	Healthy	3.46524	4.73e-13
s__Streptococcus_salivarius	3.80699	Healthy	3.45939	9.53e-40
s__Clostridium_bolteae	3.82431	IBD	3.42182	4.32e-35
s__Eubacterium_biforme	3.712	Healthy	3.4159	1.43e-29
s__Ruminococcus_lactaris	3.80727	CRC	3.39641	3.03e-09
s__Bacteroides_sp_4_3_47FAA	3.69369	IBD	3.38023	9.34e-13
s__Bifidobacterium_pseudocatenulatum	3.71646	Healthy	3.36889	9.31e-28
s__Streptococcus_thermophilus	3.69234	Healthy	3.35075	6.09e-08
s__Dorea_formicigenerans	3.7184	CRC	3.34957	8.7e-57
s__Bacteroides_coprocola	3.80843	IBD	3.34783	0.0002076
s__Lachnospiraceae_bacterium_1_1_57FAA	3.72362	CRC	3.28964	7.77e-09
s__Roseburia_hominis	3.71951	Healthy	3.27918	0.00801569
s__Klebsiella_pneumoniae	3.68168	Healthy	3.27477	0.000126639
s__Eubacterium_ventriosum	3.65518	Healthy	3.2593	5.15e-16
s__Bacteroidales_bacterium_ph8	3.6825	Healthy	3.24156	6.16e-25
s__Bifidobacterium_catenulatum	3.53566	Healthy	3.24082	9.55e-23
s__Bacteroides_pectinophilus	3.51742	Healthy	3.19292	5.99e-14
s__Porphyromonas_asaccharolytica	3.52869	CRC	3.15735	8.14e-19
s__Adlercreutzia_equolifaciens	3.46706	Healthy	3.15632	1.6e-47
s__Bacteroides_faecis	3.4924	IBD	3.13383	0.000329906
s__Sutterella_wadsworthensis	3.50177	Healthy	3.12822	9.67e-06
s__Odoribacter_splanchnicus	3.59904	IBD	3.11861	2.02e-07
s__Oscillibacter_sp_KLE_1745	3.392	IBD	3.10715	7.8e-13
s__Bacteroides_xylanisolvens	3.55859	IBD	3.09787	1.66e-05
s__Clostridium_hathewayi	3.47369	IBD	3.09212	8.94e-17
s__Bacteroides_sp_9_1_42FAA	3.32712	IBD	3.07958	9e-40
s__Anaerostipes_hadrus	3.48602	Healthy	3.07724	0.0139372
s__Alistipes_finegoldii	3.53948	IBD	3.07528	0.017179
s__Fusobacterium_nucleatum	3.37718	IBD	3.07425	2.99e-17
s__Clostridium_sp_L2_50	3.42281	Healthy	3.07356	1.43e-11
s__Bifidobacterium_animalis	3.42941	Healthy	3.06682	0.00132108
s__Lachnospiraceae_bacterium_5_1_63FAA	3.40931	Healthy	3.04532	1.1e-06
s__Catenibacterium_mitsuokai	3.42155	Healthy	3.0433	2.91e-11
s__Acidaminococcus_intestini	3.3378	IBD	3.0403	0.0015901
s__Megamonas_hypermegale	3.36706	CRC	3.01489	5.27e-12
s__Bifidobacterium_breve	3.29068	Healthy	3.00794	3.44e-06
s__Clostridium_leptum	3.43317	CRC	2.99936	0.0280146
s__Bacteroides_intestinalis	3.40734	Healthy	2.9959	1.98e-06
s__Coprococcus_eutactus	3.3046	CRC	2.99309	1.36e-08
s__Bacteroides_salyersiae	3.41449	CRC	2.98148	1.48e-06
s__Coprococcus_catus	3.34782	Healthy	2.9708	7.68e-60
s__Ruminococcus_callidus	3.36798	Healthy	2.96587	2.85e-05
s__Eubacterium_ramulus	3.3523	Healthy	2.96008	7.11e-33
s__Subdoligranulum_sp_4_3_54A2FAA	3.29873	CRC	2.95061	2.13e-10
s__Megamonas_rupellensis	3.29217	Healthy	2.94509	9.01e-14
s__Prevotella_stercorea	3.25297	CRC	2.94242	2.44e-05
s__Flavonifractor_plautii	3.3152	IBD	2.93662	8.77e-51
s__Haemophilus_parainfluenzae	3.34711	IBD	2.93558	5.05e-08
s__Streptococcus_parasanguinis	3.32873	Healthy	2.91966	3.41e-06
s__Desulfovibrio_piger	3.21536	CRC	2.91325	6.65e-23
s__Clostridium_sp_KLE_1755	3.16608	IBD	2.88847	3.75e-12
s__Acidaminococcus_fermentans	3.15068	CRC	2.87141	4.5e-07
s__Paraprevotella_clara	3.27593	IBD	2.86675	0.00672916
s__Prevotella_nigrescens	3.18781	CRC	2.86532	2.1e-36
s__Bacteroides_coprophilus	3.12621	CRC	2.85646	1.21e-13
s__Oscillibacter_sp_KLE_1728	3.13873	IBD	2.84993	3.23e-16
s__Dialister_succinatiphilus	3.10786	Healthy	2.83563	2.55e-12
s__Clostridium_symbiosum	3.28069	IBD	2.83215	5.88e-21
s__Bacteroides_sp_2_1_56FAA	3.12394	Healthy	2.83049	3.34e-118
s__Clostridium_nexile	3.24724	CRC	2.82338	0.0157444
s__Parasutterella_excrementihominis	3.18212	IBD	2.79482	1.47e-19
s__Lachnospiraceae_bacterium_8_1_57FAA	3.19391	Healthy	2.79445	0.0431882
s__Fusobacterium_gonidiaformans	3.22673	CRC	2.79377	1.11e-26
s__Prevotella_intermedia	3.10043	CRC	2.78715	1.04e-21
s__Ruminococcaceae_bacterium_D16	3.14365	CRC	2.78265	8.12e-12
s__Enterobacter_aerogenes	3.0262	Healthy	2.78105	1.14e-08
s__Bacteroides_clarus	3.08994	Healthy	2.77406	1.15e-07
s__Lachnospiraceae_bacterium_3_1_57FAA_CT1	3.21979	CRC	2.76773	9.56e-06
s__Fusobacterium_mortiferum	3.09212	CRC	2.75827	2.29e-11
s__Klebsiella_oxytoca	3.11552	CRC	2.74162	1.25e-05
s__Collinsella_tanakaei	3.00957	CRC	2.73568	1.04e-08
s__Peptostreptococcus_stomatis	3.0513	CRC	2.73508	1.74e-41
s__Eubacterium_cylindroides	3.03331	CRC	2.72818	1.24e-07
s__Lachnospiraceae_bacterium_3_1_46FAA	3.16487	CRC	2.72763	0.00220597
s__Alistipes_indistinctus	3.12939	CRC	2.71929	1.6e-07
s__Porphyromonas_uenonis	2.99917	CRC	2.70444	3.73e-14
s__Lactobacillus_gasseri	3.00311	CRC	2.68912	2.32e-05
s__Lachnospiraceae_bacterium_2_1_58FAA	3.06619	CRC	2.68663	0.00371604
s__Burkholderiales_bacterium_1_1_47	3.0779	IBD	2.68385	4.28e-18
s__Lactobacillus_fermentum	3.0093	Healthy	2.66868	3.99e-07
s__Coriobacteriaceae_bacterium_phI	2.97531	CRC	2.66669	7.5e-15
s__Lachnospiraceae_bacterium_7_1_58FAA	3.06258	IBD	2.66434	5.76e-29
s__Prevotella_buccae	2.98931	IBD	2.65823	1.86e-15
s__Collinsella_intestinalis	3.07951	Healthy	2.65478	0.00061078
s__Streptococcus_pasteurianus	2.91518	CRC	2.64472	1.77e-12
s__Alistipes_sp_HGB5	2.79936	CRC	2.63318	5.14e-23
s__Acidaminococcus_sp_D21	2.88654	CRC	2.63227	4.69e-59
s__Parabacteroides_johnsonii	3.03365	IBD	2.62981	0.0259783
s__Synergistes_sp_3_1_syn1	2.95396	IBD	2.62405	4.62e-11
s__Proteus_mirabilis	2.95089	IBD	2.62001	6.06e-12
s__Lactobacillus_animalis	3.08506	Healthy	2.61578	4.45e-79
s__Porphyromonas_somerae	2.9149	CRC	2.61029	5.07e-19
s__Parabacteroides_sp_D13	2.71501	CRC	2.59534	3.23e-118
s__Pseudomonas_aeruginosa	2.92031	IBD	2.57523	1.97e-11
s__Bacteroides_barnesiae	2.98014	CRC	2.56188	1.15e-30
s__Ruminococcus_champanellensis	2.86606	Healthy	2.56067	2.83e-16
s__Parabacteroides_goldsteinii	3.00612	CRC	2.55938	3.69e-11
s__Butyricicoccus_pullicaecorum	2.83564	CRC	2.55729	2.98e-08
s__Bacteroides_nordii	2.92654	CRC	2.5483	0.00071621
s__Enterobacter_cloacae	2.92989	CRC	2.54312	0.00442391
s__Lactobacillus_ruminis	2.70723	Healthy	2.53516	5.82e-15
s__Clostridiales_bacterium_1_7_47FAA	2.84491	IBD	2.49928	8.07e-31
s__Gemella_morbillorum	2.81329	CRC	2.49587	2.13e-32
s__Enterococcus_faecium	2.79053	CRC	2.49556	3.39e-06
s__Veillonella_dispar	2.85498	IBD	2.49353	1.08e-09
s__Propionibacterium_freudenreichii	2.74114	Healthy	2.48985	4.79e-17
s__Enterococcus_faecalis	2.75321	Healthy	2.48595	8.46e-12
s__Citrobacter_freundii	2.77528	IBD	2.45063	0.0032592
s__Clostridium_citroniae	2.83592	IBD	2.44785	5.23e-06
s__Parvimonas_micra	2.75803	CRC	2.44029	4.3e-27
s__Bifidobacterium_angulatum	2.65033	CRC	2.42877	1.73e-25
s__Megasphaera_micronuciformis	2.74852	CRC	2.42872	4.16e-13
s__Coprobacter_fastidiosus	2.89368	IBD	2.41117	3.72e-06
s__Clostridium_sp_ATCC_BAA_442	2.77666	CRC	2.40804	4.12e-08
s__Alloprevotella_tannerae	2.7237	CRC	2.39893	1.66e-30
s__Mitsuokella_multacida	2.80469	CRC	2.38881	0.000116463
s__Bilophila_wadsworthia	2.80189	IBD	2.38687	0.0195655
s__Paraprevotella_xylaniphila	2.78798	Healthy	2.38392	0.0184577
s__Streptococcus_vestibularis	2.73566	CRC	2.37897	6.52e-08
s__Gordonibacter_pamelaeae	2.69878	Healthy	2.37608	1.13e-22
s__Solobacterium_moorei	2.72901	CRC	2.37443	3.91e-29
s__Fusobacterium_varium	2.65401	CRC	2.36855	1.17e-16
s__Clostridium_ramosum	2.72845	IBD	2.35744	0.00314287
s__Morganella_morganii	2.6329	IBD	2.34882	4.47e-09
s__Fusobacterium_ulcerans	2.72225	IBD	2.34017	6.74e-05
s__Slackia_piriformis	2.61432	Healthy	2.33993	3.47e-10
s__Clostridium_asparagiforme	2.78878	IBD	2.33902	3.8e-17
s__Bacteroides_sp_3_2_5	2.59444	CRC	2.32737	5.72e-59
s__Megamonas_funiformis	2.6531	CRC	2.32109	1.44e-09
s__Bacteroides_fluxus	2.57248	Healthy	2.31261	4.27e-34
s__Alistipes_sp_AP11	2.71103	CRC	2.30859	6.52e-06
s__Streptococcus_anginosus	2.60107	CRC	2.29345	1.31e-21
s__Peptostreptococcus_anaerobius	2.59949	CRC	2.29263	1.73e-13
s__Lachnospiraceae_bacterium_1_4_56FAA	2.69022	CRC	2.28879	0.00577504
s__Raoultella_ornithinolytica	2.63162	IBD	2.28078	8.23e-22
s__Eggerthella_lenta	2.63179	Healthy	2.26966	4.99e-23
s__Acidaminococcus_sp_HPA0509	2.46444	CRC	2.23687	5.7e-59
s__Holdemania_filiformis	2.65135	CRC	2.23469	4.84e-10
s__Bifidobacterium_dentium	2.6267	CRC	2.22594	1.23e-07
s__Lactococcus_lactis	2.57232	Healthy	2.22201	7.97e-07
s__Veillonella_atypica	2.63994	IBD	2.1938	2.55e-07
s__Bacteroides_sp_1_1_6	2.51088	IBD	2.1872	4.5e-23
s__Lactobacillus_delbrueckii	2.58949	Healthy	2.17968	6.49e-13
s__Anaerotruncus_colihominis	2.59083	CRC	2.17604	0.000140753
s__Erysipelotrichaceae_bacterium_5_2_54FAA	2.49112	IBD	2.17239	5.91e-07
s__Proteus_penneri	2.51465	IBD	2.16888	4.48e-15
s__Anaeroglobus_geminatus	2.51025	CRC	2.16801	1.02e-18
s__Fusobacterium_necrophorum	2.51623	CRC	2.15968	1.27e-48
s__Bacteroides_oleiciplenus	2.45179	IBD	2.15448	6.45e-08
s__Desulfovibrio_desulfuricans	2.4767	CRC	2.11368	7.5e-07
s__Eubacterium_sp_3_1_31	2.38587	CRC	2.0847	2.25e-05
s__Alistipes_senegalensis	2.51797	Healthy	2.07794	0.0002113
s__Erysipelotrichaceae_bacterium_6_1_45	2.38117	IBD	2.07586	0.00325074
s__Bacteroides_gallinarum	2.37002	IBD	2.07039	4.23e-17
s__Pyramidobacter_piscolens	2.37363	CRC	2.05351	1.15e-14
s__Enterococcus_durans	2.3689	CRC	2.04823	4.19e-21
s__Lactobacillus_salivarius	2.35462	CRC	2.04051	3.45e-12
s__Clostridiaceae_bacterium_JC118	2.38275	IBD	2.04008	2.41e-14
s__Blautia_producta	2.35278	IBD	2.02105	0.000400961
s__Bacteroides_salanitronis	2.37544	CRC	2.01461	1.25e-39
s__Lachnospiraceae_bacterium_6_1_63FAA	2.32808	IBD	2.00915	3.67e-08
