# Supplementary material for: Metagenome Analysis of Intestinal Bacteria in Healthy People, Patients With Inflammatory Bowel Disease and Colorectal Cancer
Source: Front Cell Infect Microbiol. 2021 Feb 26;11:599734. doi: 10.3389/fcimb.2021.599734 (PMC7962608; doi:10.3389/fcimb.2021.599734)
Supplement: Supplementary Table 7 — The results of stratified analyses of bacterial metabolic pathways. [file Table_7.xlsx]

## Sheet: Sheet1
#Pathway	p-values	p-values (corrected)	Effect size
PWY-6317: galactose degradation I (Leloir pathway)|g__Ruminococcus.s__Ruminococcus_bromii	6.26124e-43	6.26124e-43	0.163177
PWY66-422: D-galactose degradation V (Leloir pathway)|g__Ruminococcus.s__Ruminococcus_bromii	6.26124e-43	6.26124e-43	0.163177
PWY-6700: queuosine biosynthesis|g__Bacteroides.s__Bacteroides_vulgatus	2.19623e-39	2.19623e-39	0.150561
PWY-6126: superpathway of adenosine nucleotides de novo biosynthesis II|g__Bacteroides.s__Bacteroides_vulgatus	3.14377e-35	3.14377e-35	0.135529
PWY-7220: adenosine deoxyribonucleotides de novo biosynthesis II|g__Bacteroides.s__Bacteroides_vulgatus	3.15486e-35	3.15486e-35	0.135523
PWY-7222: guanosine deoxyribonucleotides de novo biosynthesis II|g__Bacteroides.s__Bacteroides_vulgatus	3.15486e-35	3.15486e-35	0.135523
PWY-6737: starch degradation V|g__Ruminococcus.s__Ruminococcus_bromii	6.89448e-35	6.89448e-35	0.134283
PWY-7111: pyruvate fermentation to isobutanol (engineered)|g__Bacteroides.s__Bacteroides_vulgatus	9.40858e-35	9.40858e-35	0.13379
VALSYN-PWY: L-valine biosynthesis|g__Bacteroides.s__Bacteroides_vulgatus	9.40858e-35	9.40858e-35	0.13379
PWY-7229: superpathway of adenosine nucleotides de novo biosynthesis I|g__Bacteroides.s__Bacteroides_vulgatus	1.10013e-34	1.10013e-34	0.133541
PWY-2942: L-lysine biosynthesis III|g__Bacteroides.s__Bacteroides_vulgatus	4.97782e-34	4.97782e-34	0.13114
PWY-7111: pyruvate fermentation to isobutanol (engineered)|g__Coprococcus.s__Coprococcus_comes	8.67814e-34	8.67814e-34	0.130255
PWY-5695: urate biosynthesis/inosine 5'-phosphate degradation|g__Bacteroides.s__Bacteroides_vulgatus	1.15381e-33	1.15381e-33	0.1298
PWY-7219: adenosine ribonucleotides de novo biosynthesis|g__Coprococcus.s__Coprococcus_comes	1.26886e-33	1.26886e-33	0.129649
PWY-6151: S-adenosyl-L-methionine cycle I|g__Bacteroides.s__Bacteroides_vulgatus	3.18345e-33	3.18345e-33	0.12818
PWY-7219: adenosine ribonucleotides de novo biosynthesis|g__Ruminococcus.s__Ruminococcus_bromii	3.96142e-33	3.96142e-33	0.12783
PWY-6737: starch degradation V|g__Coprococcus.s__Coprococcus_comes	5.64324e-33	5.64324e-33	0.127264
PWY-7111: pyruvate fermentation to isobutanol (engineered)|g__Ruminococcus.s__Ruminococcus_bromii	8.77671e-33	8.77671e-33	0.126557
VALSYN-PWY: L-valine biosynthesis|g__Ruminococcus.s__Ruminococcus_bromii	8.77671e-33	8.77671e-33	0.126557
PWY-6703: preQ0 biosynthesis|g__Bacteroides.s__Bacteroides_vulgatus	1.26081e-32	1.26081e-32	0.125977
PWY-7357: thiamin formation from pyrithiamine and oxythiamine (yeast)|g__Ruminococcus.s__Ruminococcus_bromii	1.38648e-32	1.38648e-32	0.125825
COA-PWY-1: coenzyme A biosynthesis II (mammalian)|g__Bacteroides.s__Bacteroides_vulgatus	2.84144e-32	2.84144e-32	0.124674
PWY-6125: superpathway of guanosine nucleotides de novo biosynthesis II|g__Bacteroides.s__Bacteroides_vulgatus	3.49462e-32	3.49462e-32	0.124342
PWY-3841: folate transformations II|g__Bacteroides.s__Bacteroides_vulgatus	4.40346e-32	4.40346e-32	0.123971
PWY-7219: adenosine ribonucleotides de novo biosynthesis|g__Bacteroides.s__Bacteroides_vulgatus	5.0274e-32	5.0274e-32	0.123758
SER-GLYSYN-PWY: superpathway of L-serine and glycine biosynthesis I|g__Ruminococcus.s__Ruminococcus_bromii	1.02681e-31	1.02681e-31	0.12261
PWY-5667: CDP-diacylglycerol biosynthesis I|g__Ruminococcus.s__Ruminococcus_bromii	1.32343e-31	1.32343e-31	0.122202
PWY0-1319: CDP-diacylglycerol biosynthesis II|g__Ruminococcus.s__Ruminococcus_bromii	1.32343e-31	1.32343e-31	0.122202
PWY-6387:UDP-N-acetylmuramoyl-pentapeptidebiosynthesisI(meso-diaminopimelatecontaining)|g__Bacteroides.s__Bacteroides_vulgatus	1.48014e-31	1.48014e-31	0.122022
PWY-5188: tetrapyrrole biosynthesis I (from glutamate)|g__Ruminococcus.s__Ruminococcus_bromii	3.06186e-31	3.06186e-31	0.120851
PWY-6122: 5-aminoimidazole ribonucleotide biosynthesis II|g__Ruminococcus.s__Ruminococcus_bromii	3.3943e-31	3.3943e-31	0.120685
PWY-6277: superpathway of 5-aminoimidazole ribonucleotide biosynthesis|g__Ruminococcus.s__Ruminococcus_bromii	3.3943e-31	3.3943e-31	0.120685
PWY-5097: L-lysine biosynthesis VI|g__Bacteroides.s__Bacteroides_vulgatus	5.17728e-31	5.17728e-31	0.120004
PWY-5304: superpathway of sulfur oxidation (Acidianus ambivalens)|g__Ruminococcus.s__Ruminococcus_bromii	5.62547e-31	5.62547e-31	0.11987
PWY-5686: UMP biosynthesis|g__Ruminococcus.s__Ruminococcus_bromii	1.58168e-30	1.58168e-30	0.118201
HOMOSER-METSYN-PWY: L-methionine biosynthesis I|g__Ruminococcus.s__Ruminococcus_bromii	1.72848e-30	1.72848e-30	0.118058
PWY-7111: pyruvate fermentation to isobutanol (engineered)|g__Blautia.s__Ruminococcus_torques	2.28791e-30	2.28791e-30	0.117604
PWY-7228: superpathway of guanosine nucleotides de novo biosynthesis I|g__Bacteroides.s__Bacteroides_vulgatus	3.56968e-30	3.56968e-30	0.116884
PEPTIDOGLYCANSYN-PWY: peptidoglycan biosynthesis I (meso-diaminopimelate containing)|g__Bacteroides.s__Bacteroides_vulgatus	5.46686e-30	5.46686e-30	0.116194
PWY-6121: 5-aminoimidazole ribonucleotide biosynthesis I|g__Ruminococcus.s__Ruminococcus_bromii	5.7784e-30	5.7784e-30	0.116104
PWY-7219: adenosine ribonucleotides de novo biosynthesis|g__Blautia.s__Ruminococcus_torques	6.69905e-30	6.69905e-30	0.115865
VALSYN-PWY: L-valine biosynthesis|g__Coprococcus.s__Coprococcus_comes	7.81551e-30	7.81551e-30	0.115615
PWY-5667: CDP-diacylglycerol biosynthesis I|g__Coprococcus.s__Coprococcus_comes	8.26149e-30	8.26149e-30	0.115525
PWY0-1319: CDP-diacylglycerol biosynthesis II|g__Coprococcus.s__Coprococcus_comes	8.26149e-30	8.26149e-30	0.115525
PYRIDNUCSYN-PWY: NAD biosynthesis I (from aspartate)|g__Ruminococcus.s__Ruminococcus_bromii	1.9383e-29	1.9383e-29	0.114141
VALSYN-PWY: L-valine biosynthesis|g__Blautia.s__Ruminococcus_torques	3.12367e-29	3.12367e-29	0.113366
PWY-7221: guanosine ribonucleotides de novo biosynthesis|g__Ruminococcus.s__Ruminococcus_bromii	3.3241e-29	3.3241e-29	0.113265
PWY-6151: S-adenosyl-L-methionine cycle I|g__Ruminococcus.s__Ruminococcus_bromii	4.33398e-29	4.33398e-29	0.112833
PANTO-PWY: phosphopantothenate biosynthesis I|g__Bacteroides.s__Bacteroides_vulgatus	5.6087e-29	5.6087e-29	0.112414
NONMEVIPP-PWY: methylerythritol phosphate pathway I|g__Bacteroides.s__Bacteroides_vulgatus	1.60632e-28	1.60632e-28	0.1107
PWY-6122: 5-aminoimidazole ribonucleotide biosynthesis II|g__Coprococcus.s__Coprococcus_comes	1.9326e-28	1.9326e-28	0.110399
PWY-6277: superpathway of 5-aminoimidazole ribonucleotide biosynthesis|g__Coprococcus.s__Coprococcus_comes	1.9326e-28	1.9326e-28	0.110399
PWY-7111: pyruvate fermentation to isobutanol (engineered)|g__Dorea.s__Dorea_formicigenerans	2.70594e-28	2.70594e-28	0.109849
HISTSYN-PWY: L-histidine biosynthesis|g__Ruminococcus.s__Ruminococcus_bromii	4.14678e-28	4.14678e-28	0.109153
PWY-7221: guanosine ribonucleotides de novo biosynthesis|g__Bacteroides.s__Bacteroides_vulgatus	1.30748e-27	1.30748e-27	0.107275
CALVIN-PWY: Calvin-Benson-Bassham cycle|g__Ruminococcus.s__Ruminococcus_bromii	2.17445e-27	2.17445e-27	0.106442
PWY-7219: adenosine ribonucleotides de novo biosynthesis|g__Collinsella.s__Collinsella_aerofaciens	3.40764e-27	3.40764e-27	0.105706
PWY-5667: CDP-diacylglycerol biosynthesis I|g__Bacteroides.s__Bacteroides_uniformis	4.44417e-27	4.44417e-27	0.105271
PWY0-1319: CDP-diacylglycerol biosynthesis II|g__Bacteroides.s__Bacteroides_uniformis	4.44417e-27	4.44417e-27	0.105271
PWY-6609: adenine and adenosine salvage III|g__Bacteroides.s__Bacteroides_ovatus	4.7342e-27	4.7342e-27	0.105167
PWY-7221: guanosine ribonucleotides de novo biosynthesis|g__Coprococcus.s__Coprococcus_comes	5.81249e-27	5.81249e-27	0.10483
PWY-6163: chorismate biosynthesis from 3-dehydroquinate|g__Blautia.s__Ruminococcus_torques	9.46488e-27	9.46488e-27	0.10403
PWY-6387:UDP-N-acetylmuramoyl-pentapeptidebiosynthesisI(meso-diaminopimelatecontaining)|g__Blautia.s__Ruminococcus_torques	1.38728e-26	1.38728e-26	0.103402
PWY-5667: CDP-diacylglycerol biosynthesis I|g__Blautia.s__Ruminococcus_torques	1.63586e-26	1.63586e-26	0.103131
PWY0-1319: CDP-diacylglycerol biosynthesis II|g__Blautia.s__Ruminococcus_torques	1.63586e-26	1.63586e-26	0.103131
PWY-7282: 4-amino-2-methyl-5-phosphomethylpyrimidine biosynthesis (yeast)|g__Bacteroides.s__Bacteroides_ovatus	2.97816e-26	2.97816e-26	0.102145
PWY-1042: glycolysis IV (plant cytosol)|g__Bacteroides.s__Bacteroides_ovatus	3.26978e-26	3.26978e-26	0.101991
PWY-1042: glycolysis IV (plant cytosol)|g__Ruminococcus.s__Ruminococcus_bromii	3.61881e-26	3.61881e-26	0.101824
PWY-6703: preQ0 biosynthesis|g__Bacteroides.s__Bacteroides_uniformis	4.30559e-26	4.30559e-26	0.101538
PWY0-845: superpathway of pyridoxal 5'-phosphate biosynthesis and salvage|g__Bacteroides.s__Bacteroides_ovatus	5.65084e-26	5.65084e-26	0.10109
ARO-PWY: chorismate biosynthesis I|g__Blautia.s__Ruminococcus_torques	5.72518e-26	5.72518e-26	0.101069
PWY-7219: adenosine ribonucleotides de novo biosynthesis|g__Bacteroides.s__Bacteroides_ovatus	6.86529e-26	6.86529e-26	0.100769
VALSYN-PWY: L-valine biosynthesis|g__Dorea.s__Dorea_formicigenerans	8.2497e-26	8.2497e-26	0.100467
PEPTIDOGLYCANSYN-PWY: peptidoglycan biosynthesis I (meso-diaminopimelate containing)|g__Blautia.s__Ruminococcus_torques	8.43298e-26	8.43298e-26	0.10043
PWY0-1296: purine ribonucleosides degradation|g__Blautia.s__Ruminococcus_torques	9.00322e-26	9.00322e-26	0.100322
PWY-6700: queuosine biosynthesis|g__Bacteroides.s__Bacteroides_uniformis	2.05979e-25	2.05979e-25	0.0989565
RHAMCAT-PWY: L-rhamnose degradation I|g__Bacteroides.s__Bacteroides_ovatus	2.09156e-25	2.09156e-25	0.0989312
PWY-6386:UDP-N-acetylmuramoyl-pentapeptidebiosynthesisI(meso-diaminopimelatecontaining)|g__Blautia.s__Ruminococcus_torques	2.37395e-25	2.37395e-25	0.098722
PWY-6121: 5-aminoimidazole ribonucleotide biosynthesis I|g__Coprococcus.s__Coprococcus_comes	2.51457e-25	2.51457e-25	0.0986269
PWY-6737: starch degradation V|g__Blautia.s__Ruminococcus_torques	2.6784e-25	2.6784e-25	0.0985226
ANAGLYCOLYSIS-PWY: glycolysis III (from glucose)|g__Bacteroides.s__Bacteroides_ovatus	4.49075e-25	4.49075e-25	0.0976681
COMPLETE-ARO-PWY: superpathway of aromatic amino acid biosynthesis|g__Blautia.s__Ruminococcus_torques	8.02319e-25	8.02319e-25	0.0967077
PWY-6737: starch degradation V|g__Dorea.s__Dorea_formicigenerans	8.09117e-25	8.09117e-25	0.0966937
PWY-7219: adenosine ribonucleotides de novo biosynthesis|g__Bacteroides.s__Bacteroides_uniformis	1.07939e-24	1.07939e-24	0.0962163
NONOXIPENT-PWY: pentose phosphate pathway (non-oxidative branch)|g__Ruminococcus.s__Ruminococcus_bromii	1.89384e-24	1.89384e-24	0.0952844
PWY0-845: superpathway of pyridoxal 5'-phosphate biosynthesis and salvage|g__Bacteroides.s__Bacteroides_uniformis	4.26998e-24	4.26998e-24	0.093935
PWY-6700: queuosine biosynthesis|g__Bacteroides.s__Bacteroides_ovatus	4.54052e-24	4.54052e-24	0.093833
PWY-6737: starch degradation V|g__Collinsella.s__Collinsella_aerofaciens	4.73963e-24	4.73963e-24	0.0937617
PYRIDOXSYN-PWY: pyridoxal 5'-phosphate biosynthesis I|g__Bacteroides.s__Bacteroides_ovatus	6.51339e-24	6.51339e-24	0.0932334
PWY-1042: glycolysis IV (plant cytosol)|g__Blautia.s__Ruminococcus_torques	7.20299e-24	7.20299e-24	0.0930661
PWY-7219: adenosine ribonucleotides de novo biosynthesis|g__Dorea.s__Dorea_formicigenerans	1.07407e-23	1.07407e-23	0.0924016
PWY-2942: L-lysine biosynthesis III|g__Bacteroides.s__Bacteroides_ovatus	1.36817e-23	1.36817e-23	0.0919988
PWY-6122: 5-aminoimidazole ribonucleotide biosynthesis II|g__Collinsella.s__Collinsella_aerofaciens	1.64291e-23	1.64291e-23	0.0916942
PWY-6277: superpathway of 5-aminoimidazole ribonucleotide biosynthesis|g__Collinsella.s__Collinsella_aerofaciens	1.64291e-23	1.64291e-23	0.0916942
ASPASN-PWY: superpathway of L-aspartate and L-asparagine biosynthesis|g__Bacteroides.s__Bacteroides_ovatus	2.00652e-23	2.00652e-23	0.0913612
PWY-5667: CDP-diacylglycerol biosynthesis I|g__Bacteroides.s__Bacteroides_caccae	2.37978e-23	2.37978e-23	0.091077
PWY0-1319: CDP-diacylglycerol biosynthesis II|g__Bacteroides.s__Bacteroides_caccae	2.37978e-23	2.37978e-23	0.091077
COA-PWY-1: coenzyme A biosynthesis II (mammalian)|g__Bacteroides.s__Bacteroides_uniformis	2.76065e-23	2.76065e-23	0.0908296
ARGININE-SYN4-PWY: L-ornithine de novo biosynthesis|g__Bacteroides.s__Bacteroides_ovatus	2.93304e-23	2.93304e-23	0.0907286
PYRIDOXSYN-PWY: pyridoxal 5'-phosphate biosynthesis I|g__Bacteroides.s__Bacteroides_uniformis	4.48783e-23	4.48783e-23	0.0900194
PWY-5686: UMP biosynthesis|g__Coprococcus.s__Coprococcus_comes	6.52449e-23	6.52449e-23	0.0893949
PWY-6121: 5-aminoimidazole ribonucleotide biosynthesis I|g__Collinsella.s__Collinsella_aerofaciens	7.2932e-23	7.2932e-23	0.089209
1CMET2-PWY: N10-formyl-tetrahydrofolate biosynthesis|g__Bacteroides.s__Bacteroides_uniformis	1.49403e-22	1.49403e-22	0.0880109
PWY-6387:UDP-N-acetylmuramoyl-pentapeptidebiosynthesisI(meso-diaminopimelatecontaining)|g__Bacteroides.s__Bacteroides_uniformis	2.77456e-22	2.77456e-22	0.0869754
PWY-4981: L-proline biosynthesis II (from arginine)|g__Collinsella.s__Collinsella_aerofaciens	2.91852e-22	2.91852e-22	0.0868907
THISYNARA-PWY: superpathway of thiamin diphosphate biosynthesis III (eukaryotes)|g__Bacteroides.s__Bacteroides_ovatus	3.41158e-22	3.41158e-22	0.0866294
PWY-7219: adenosine ribonucleotides de novo biosynthesis|g__Bacteroides.s__Bacteroides_caccae	3.46097e-22	3.46097e-22	0.0866053
GLUTORN-PWY: L-ornithine biosynthesis|g__Blautia.s__Ruminococcus_torques	3.66818e-22	3.66818e-22	0.086508
PWY-7663: gondoate biosynthesis (anaerobic)|g__Bacteroides.s__Bacteroides_ovatus	4.98058e-22	4.98058e-22	0.0859956
PWY-6386:UDP-N-acetylmuramoyl-pentapeptidebiosynthesisI(meso-diaminopimelatecontaining)|g__Bacteroides.s__Bacteroides_uniformis	5.44963e-22	5.44963e-22	0.0858448
ARGSYN-PWY: L-arginine biosynthesis I (via L-ornithine)|g__Blautia.s__Ruminococcus_torques	6.56967e-22	6.56967e-22	0.0855315
PWY-2942: L-lysine biosynthesis III|g__Blautia.s__Ruminococcus_torques	8.23688e-22	8.23688e-22	0.0851523
ARGININE-SYN4-PWY: L-ornithine de novo biosynthesis|g__Bacteroides.s__Bacteroides_uniformis	8.5947e-22	8.5947e-22	0.085081
SER-GLYSYN-PWY: superpathway of L-serine and glycine biosynthesis I|g__Blautia.s__Ruminococcus_torques	9.0761e-22	9.0761e-22	0.0849896
PWY-5686: UMP biosynthesis|g__Collinsella.s__Collinsella_aerofaciens	9.36786e-22	9.36786e-22	0.0849365
PWY-6387:UDP-N-acetylmuramoyl-pentapeptidebiosynthesisI(meso-diaminopimelatecontaining)|g__Collinsella.s__Collinsella_aerofaciens	1.12011e-21	1.12011e-21	0.0846367
PWY-5100: pyruvate fermentation to acetate and lactate II|g__Blautia.s__Ruminococcus_torques	1.67779e-21	1.67779e-21	0.0839584
PEPTIDOGLYCANSYN-PWY: peptidoglycan biosynthesis I (meso-diaminopimelate containing)|g__Bacteroides.s__Bacteroides_uniformis	1.80417e-21	1.80417e-21	0.0838364
PWY-2942: L-lysine biosynthesis III|g__Bacteroides.s__Bacteroides_uniformis	2.05355e-21	2.05355e-21	0.083619
COA-PWY-1: coenzyme A biosynthesis II (mammalian)|g__Blautia.s__Ruminococcus_torques	2.37635e-21	2.37635e-21	0.0833737
PWY-6386:UDP-N-acetylmuramoyl-pentapeptidebiosynthesisI(meso-diaminopimelatecontaining)|g__Collinsella.s__Collinsella_aerofaciens	2.49048e-21	2.49048e-21	0.0832949
PWY-5686: UMP biosynthesis|g__Bacteroides.s__Bacteroides_ovatus	3.10553e-21	3.10553e-21	0.0829239
PWY-5686: UMP biosynthesis|g__Bacteroides.s__Bacteroides_uniformis	3.18651e-21	3.18651e-21	0.0828806
PWY-1269: CMP-3-deoxy-D-manno-octulosonate biosynthesis I|g__Bacteroides.s__Bacteroides_ovatus	3.91165e-21	3.91165e-21	0.0825358
PWY-5667: CDP-diacylglycerol biosynthesis I|g__Bacteroides.s__Bacteroides_ovatus	3.95736e-21	3.95736e-21	0.0825163
PWY0-1319: CDP-diacylglycerol biosynthesis II|g__Bacteroides.s__Bacteroides_ovatus	3.95736e-21	3.95736e-21	0.0825163
RHAMCAT-PWY: L-rhamnose degradation I|g__Bacteroides.s__Bacteroides_caccae	4.227e-21	4.227e-21	0.0824054
DTDPRHAMSYN-PWY: dTDP-L-rhamnose biosynthesis I|g__Bacteroides.s__Bacteroides_ovatus	4.61039e-21	4.61039e-21	0.0822594
PWY-7219: adenosine ribonucleotides de novo biosynthesis|g__Eubacterium.s__Eubacterium_hallii	4.67089e-21	4.67089e-21	0.0822374
PWY-6703: preQ0 biosynthesis|g__Bacteroides.s__Bacteroides_caccae	5.22382e-21	5.22382e-21	0.0820492
PWY-6386:UDP-N-acetylmuramoyl-pentapeptidebiosynthesisI(meso-diaminopimelatecontaining)|g__Coprococcus.s__Coprococcus_comes	5.93932e-21	5.93932e-21	0.0818332
PWY-7400: L-arginine biosynthesis IV (archaebacteria)|g__Blautia.s__Ruminococcus_torques	6.76592e-21	6.76592e-21	0.0816138
PEPTIDOGLYCANSYN-PWY: peptidoglycan biosynthesis I (meso-diaminopimelate containing)|g__Collinsella.s__Collinsella_aerofaciens	7.06135e-21	7.06135e-21	0.0815418
ARGININE-SYN4-PWY: L-ornithine de novo biosynthesis|g__Bacteroides.s__Bacteroides_caccae	1.17136e-20	1.17136e-20	0.0806893
PWY-6147: 6-hydroxymethyl-dihydropterin diphosphate biosynthesis I|g__Bacteroides.s__Bacteroides_ovatus	1.41564e-20	1.41564e-20	0.08037
PWY-6700: queuosine biosynthesis|g__Bacteroides.s__Bacteroides_caccae	1.43998e-20	1.43998e-20	0.0803413
PWY-7111: pyruvate fermentation to isobutanol (engineered)|g__Eubacterium.s__Eubacterium_hallii	1.60986e-20	1.60986e-20	0.0801533
VALSYN-PWY: L-valine biosynthesis|g__Eubacterium.s__Eubacterium_hallii	1.60986e-20	1.60986e-20	0.0801533
PWY-7663: gondoate biosynthesis (anaerobic)|g__Bacteroides.s__Bacteroides_caccae	1.63237e-20	1.63237e-20	0.0801299
PWY-5097: L-lysine biosynthesis VI|g__Blautia.s__Ruminococcus_torques	1.97899e-20	1.97899e-20	0.0798051
PWY-6387:UDP-N-acetylmuramoyl-pentapeptidebiosynthesisI(meso-diaminopimelatecontaining)|g__Coprococcus.s__Coprococcus_comes	1.99066e-20	1.99066e-20	0.0797952
PWY-6609: adenine and adenosine salvage III|g__Bacteroides.s__Bacteroides_caccae	2.06335e-20	2.06335e-20	0.0797347
PYRIDOXSYN-PWY: pyridoxal 5'-phosphate biosynthesis I|g__Bacteroides.s__Bacteroides_caccae	2.21925e-20	2.21925e-20	0.0796118
PWY-6151: S-adenosyl-L-methionine cycle I|g__Bacteroides.s__Bacteroides_uniformis	2.82241e-20	2.82241e-20	0.0792061
PWY-6305: putrescine biosynthesis IV|g__Blautia.s__Ruminococcus_torques	2.82725e-20	2.82725e-20	0.0792032
PWY-6737: starch degradation V|g__Eubacterium.s__Eubacterium_hallii	3.16137e-20	3.16137e-20	0.0790146
PWY-6609: adenine and adenosine salvage III|g__Blautia.s__Ruminococcus_torques	3.17914e-20	3.17914e-20	0.0790051
PWY-5097: L-lysine biosynthesis VI|g__Bacteroides.s__Bacteroides_ovatus	3.33385e-20	3.33385e-20	0.0789249
PWY-3841: folate transformations II|g__Bacteroides.s__Bacteroides_ovatus	3.69622e-20	3.69622e-20	0.0787507
PWY-7221: guanosine ribonucleotides de novo biosynthesis|g__Bacteroides.s__Bacteroides_ovatus	5.7047e-20	5.7047e-20	0.0780175
PEPTIDOGLYCANSYN-PWY: peptidoglycan biosynthesis I (meso-diaminopimelate containing)|g__Coprococcus.s__Coprococcus_comes	6.03392e-20	6.03392e-20	0.0779226
PWY-3841: folate transformations II|g__Bacteroides.s__Bacteroides_uniformis	6.40446e-20	6.40446e-20	0.0778219
PWY-6385: peptidoglycan biosynthesis III (mycobacteria)|g__Blautia.s__Ruminococcus_torques	8.33008e-20	8.33008e-20	0.0773774
PANTO-PWY: phosphopantothenate biosynthesis I|g__Bacteroides.s__Bacteroides_ovatus	8.59377e-20	8.59377e-20	0.0773247
NONOXIPENT-PWY: pentose phosphate pathway (non-oxidative branch)|g__Blautia.s__Ruminococcus_torques	1.2716e-19	1.2716e-19	0.0766617
PWY-5686: UMP biosynthesis|g__Bacteroides.s__Bacteroides_caccae	1.33322e-19	1.33322e-19	0.0765816
PWY-6703: preQ0 biosynthesis|g__Bacteroides.s__Bacteroides_ovatus	1.59034e-19	1.59034e-19	0.076283
PWY-1042: glycolysis IV (plant cytosol)|g__Bacteroides.s__Bacteroides_caccae	1.61648e-19	1.61648e-19	0.0762554
PWY-5097: L-lysine biosynthesis VI|g__Bacteroides.s__Bacteroides_caccae	1.74867e-19	1.74867e-19	0.0761223
PWY-621: sucrose degradation III (sucrose invertase)|g__Blautia.s__Ruminococcus_torques	2.35301e-19	2.35301e-19	0.0756194
PWY-6151: S-adenosyl-L-methionine cycle I|g__Coprococcus.s__Coprococcus_comes	2.70631e-19	2.70631e-19	0.0753823
PWY-6147: 6-hydroxymethyl-dihydropterin diphosphate biosynthesis I|g__Collinsella.s__Collinsella_aerofaciens	2.79974e-19	2.79974e-19	0.0753248
PWY-5695: urate biosynthesis/inosine 5'-phosphate degradation|g__Blautia.s__Ruminococcus_torques	2.97266e-19	2.97266e-19	0.0752232
PANTOSYN-PWY: pantothenate and coenzyme A biosynthesis I|g__Bacteroides.s__Bacteroides_ovatus	3.21607e-19	3.21607e-19	0.0750898
PWY0-845: superpathway of pyridoxal 5'-phosphate biosynthesis and salvage|g__Bacteroides.s__Bacteroides_caccae	3.98412e-19	3.98412e-19	0.0747266
COA-PWY-1: coenzyme A biosynthesis II (mammalian)|g__Coprococcus.s__Coprococcus_comes	5.31755e-19	5.31755e-19	0.0742368
PWY-7323: superpathway of GDP-mannose-derived O-antigen building blocks biosynthesis|g__Bacteroides.s__Bacteroides_ovatus	5.54508e-19	5.54508e-19	0.0741657
PWY-7111: pyruvate fermentation to isobutanol (engineered)|g__Bacteroides.s__Bacteroides_caccae	6.77022e-19	6.77022e-19	0.0738268
VALSYN-PWY: L-valine biosynthesis|g__Bacteroides.s__Bacteroides_caccae	6.77022e-19	6.77022e-19	0.0738268
PWY-7111: pyruvate fermentation to isobutanol (engineered)|g__Coprococcus.s__Coprococcus_catus	7.13245e-19	7.13245e-19	0.0737383
PWY-2942: L-lysine biosynthesis III|g__Bacteroides.s__Bacteroides_caccae	7.17164e-19	7.17164e-19	0.073729
PWY-6121: 5-aminoimidazole ribonucleotide biosynthesis I|g__Blautia.s__Ruminococcus_torques	9.03554e-19	9.03554e-19	0.0733366
COA-PWY-1: coenzyme A biosynthesis II (mammalian)|g__Bacteroides.s__Bacteroides_caccae	1.09093e-18	1.09093e-18	0.0730164
PWY-5097: L-lysine biosynthesis VI|g__Bacteroides.s__Bacteroides_uniformis	1.20969e-18	1.20969e-18	0.0728408
PWY-6151: S-adenosyl-L-methionine cycle I|g__Collinsella.s__Collinsella_aerofaciens	1.66576e-18	1.66576e-18	0.0722969
PWY-6122: 5-aminoimidazole ribonucleotide biosynthesis II|g__Dorea.s__Dorea_formicigenerans	1.80874e-18	1.80874e-18	0.0721569
PWY-6277: superpathway of 5-aminoimidazole ribonucleotide biosynthesis|g__Dorea.s__Dorea_formicigenerans	1.80874e-18	1.80874e-18	0.0721569
PANTO-PWY: phosphopantothenate biosynthesis I|g__Eubacterium.s__Eubacterium_hallii	2.05808e-18	2.05808e-18	0.0719372
VALSYN-PWY: L-valine biosynthesis|g__Blautia.s__Ruminococcus_obeum	2.20499e-18	2.20499e-18	0.0718199
COA-PWY: coenzyme A biosynthesis I|g__Bacteroides.s__Bacteroides_ovatus	2.4685e-18	2.4685e-18	0.0716278
PWY-5659: GDP-mannose biosynthesis|g__Bacteroides.s__Bacteroides_ovatus	3.89437e-18	3.89437e-18	0.0708515
PWY-6122: 5-aminoimidazole ribonucleotide biosynthesis II|g__Blautia.s__Ruminococcus_torques	4.08215e-18	4.08215e-18	0.0707713
PWY-6277: superpathway of 5-aminoimidazole ribonucleotide biosynthesis|g__Blautia.s__Ruminococcus_torques	4.08215e-18	4.08215e-18	0.0707713
PWY-7539: 6-hydroxymethyl-dihydropterin diphosphate biosynthesis III (Chlamydia)|g__Bacteroides.s__Bacteroides_ovatus	5.40826e-18	5.40826e-18	0.070292
PANTO-PWY: phosphopantothenate biosynthesis I|g__Blautia.s__Ruminococcus_torques	5.54138e-18	5.54138e-18	0.0702505
PWY-7221: guanosine ribonucleotides de novo biosynthesis|g__Bacteroides.s__Bacteroides_caccae	5.72663e-18	5.72663e-18	0.0701945
COA-PWY-1: coenzyme A biosynthesis II (mammalian)|g__Bacteroides.s__Bacteroides_ovatus	6.53031e-18	6.53031e-18	0.0699706
PWY-7208: superpathway of pyrimidine nucleobases salvage|g__Blautia.s__Ruminococcus_torques	1.09958e-17	1.09958e-17	0.0690818
PEPTIDOGLYCANSYN-PWY: peptidoglycan biosynthesis I (meso-diaminopimelate containing)|g__Bacteroides.s__Bacteroides_ovatus	1.10945e-17	1.10945e-17	0.0690666
RHAMCAT-PWY: L-rhamnose degradation I|g__Blautia.s__Ruminococcus_torques	2.17886e-17	2.17886e-17	0.067914
PWY-6608: guanosine nucleotides degradation III|g__Blautia.s__Ruminococcus_torques	2.27648e-17	2.27648e-17	0.0678392
PWY-7221: guanosine ribonucleotides de novo biosynthesis|g__Blautia.s__Ruminococcus_torques	3.23336e-17	3.23336e-17	0.0672393
PWY-6385: peptidoglycan biosynthesis III (mycobacteria)|g__Bacteroides.s__Bacteroides_ovatus	3.43859e-17	3.43859e-17	0.0671341
PWY-6386:UDP-N-acetylmuramoyl-pentapeptidebiosynthesisI(meso-diaminopimelatecontaining)|g__Bacteroides.s__Bacteroides_ovatus	3.62559e-17	3.62559e-17	0.0670435
COA-PWY-1: coenzyme A biosynthesis II (mammalian)|g__Collinsella.s__Collinsella_aerofaciens	4.49858e-17	4.49858e-17	0.0666745
DTDPRHAMSYN-PWY: dTDP-L-rhamnose biosynthesis I|g__Bacteroides.s__Bacteroides_caccae	5.04113e-17	5.04113e-17	0.0664796
THRESYN-PWY: superpathway of L-threonine biosynthesis|g__Blautia.s__Ruminococcus_torques	5.14162e-17	5.14162e-17	0.0664459
PWY0-1297: superpathway of purine deoxyribonucleosides degradation|g__Blautia.s__Ruminococcus_torques	6.56628e-17	6.56628e-17	0.0660272
PWY-6163: chorismate biosynthesis from 3-dehydroquinate|g__Eubacterium.s__Eubacterium_hallii	6.92845e-17	6.92845e-17	0.0659353
PWY66-400: glycolysis VI (metazoan)|g__Bacteroides.s__Bacteroides_ovatus	7.09859e-17	7.09859e-17	0.0658937
PWY-6123: inosine-5'-phosphate biosynthesis I|g__Bacteroides.s__Bacteroides_ovatus	7.46246e-17	7.46246e-17	0.0658081
PWY-5686: UMP biosynthesis|g__Blautia.s__Ruminococcus_torques	7.5011e-17	7.5011e-17	0.0657993
PANTO-PWY: phosphopantothenate biosynthesis I|g__Bacteroides.s__Bacteroides_uniformis	7.94588e-17	7.94588e-17	0.0657006
PWY-5695: urate biosynthesis/inosine 5'-phosphate degradation|g__Bacteroides.s__Bacteroides_caccae	8.13127e-17	8.13127e-17	0.0656611
PWY-6700: queuosine biosynthesis|g__Bacteroides.s__Bacteroides_dorei	8.30421e-17	8.30421e-17	0.0656251
PWY-6387:UDP-N-acetylmuramoyl-pentapeptidebiosynthesisI(meso-diaminopimelatecontaining)|g__Bacteroides.s__Bacteroides_ovatus	9.47782e-17	9.47782e-17	0.0653986
NONMEVIPP-PWY: methylerythritol phosphate pathway I|g__Bacteroides.s__Bacteroides_ovatus	9.90706e-17	9.90706e-17	0.0653227
PWY0-1296: purine ribonucleosides degradation|g__Dorea.s__Dorea_longicatena	1.07065e-16	1.07065e-16	0.0651898
PWY-5667: CDP-diacylglycerol biosynthesis I|g__Eubacterium.s__Eubacterium_hallii	1.23571e-16	1.23571e-16	0.064944
PWY0-1319: CDP-diacylglycerol biosynthesis II|g__Eubacterium.s__Eubacterium_hallii	1.23571e-16	1.23571e-16	0.064944
PWY-7111: pyruvate fermentation to isobutanol (engineered)|g__Blautia.s__Ruminococcus_obeum	1.31658e-16	1.31658e-16	0.0648354
1CMET2-PWY: N10-formyl-tetrahydrofolate biosynthesis|g__Bacteroides.s__Bacteroides_caccae	1.37613e-16	1.37613e-16	0.0647595
PWY-6317: galactose degradation I (Leloir pathway)|g__Blautia.s__Ruminococcus_torques	1.53128e-16	1.53128e-16	0.0645763
PWY66-422: D-galactose degradation V (Leloir pathway)|g__Blautia.s__Ruminococcus_torques	1.53128e-16	1.53128e-16	0.0645763
ARGSYNBSUB-PWY: L-arginine biosynthesis II (acetyl cycle)|g__Blautia.s__Ruminococcus_torques	2.49366e-16	2.49366e-16	0.0637397
MET-SAM-PWY: superpathway of S-adenosyl-L-methionine biosynthesis|g__Blautia.s__Ruminococcus_torques	2.74026e-16	2.74026e-16	0.0635779
PWY-1269: CMP-3-deoxy-D-manno-octulosonate biosynthesis I|g__Bacteroides.s__Bacteroides_caccae	3.22606e-16	3.22606e-16	0.0632977
METSYN-PWY: L-homoserine and L-methionine biosynthesis|g__Blautia.s__Ruminococcus_torques	3.36995e-16	3.36995e-16	0.0632227
HOMOSER-METSYN-PWY: L-methionine biosynthesis I|g__Blautia.s__Ruminococcus_torques	3.78936e-16	3.78936e-16	0.0630213
PWY-5367: petroselinate biosynthesis|g__Blautia.s__Ruminococcus_torques	4.513e-16	4.513e-16	0.062721
PWY-5154: L-arginine biosynthesis III (via N-acetyl-L-citrulline)|g__Blautia.s__Ruminococcus_torques	4.632e-16	4.632e-16	0.0626763
PWY-7357: thiamin formation from pyrithiamine and oxythiamine (yeast)|g__Blautia.s__Ruminococcus_torques	4.79013e-16	4.79013e-16	0.0626186
PWY0-1296: purine ribonucleosides degradation|g__Dorea.s__Dorea_formicigenerans	5.72887e-16	5.72887e-16	0.0623111
VALSYN-PWY: L-valine biosynthesis|g__Dorea.s__Dorea_longicatena	6.56093e-16	6.56093e-16	0.0620779
PWY-5973: cis-vaccenate biosynthesis|g__Blautia.s__Ruminococcus_torques	6.81363e-16	6.81363e-16	0.0620129
COA-PWY: coenzyme A biosynthesis I|g__Blautia.s__Ruminococcus_torques	8.18349e-16	8.18349e-16	0.0616979
VALSYN-PWY: L-valine biosynthesis|g__Coprococcus.s__Coprococcus_catus	1.17108e-15	1.17108e-15	0.0610812
VALSYN-PWY: L-valine biosynthesis|g__Bifidobacterium.s__Bifidobacterium_longum	1.23677e-15	1.23677e-15	0.0609873
PWY-5347: superpathway of L-methionine biosynthesis (transsulfuration)|g__Blautia.s__Ruminococcus_torques	1.25684e-15	1.25684e-15	0.0609596
UNINTEGRATED:|g__Streptococcus.s__Streptococcus_thermophilus	1.39568e-15	1.39568e-15	0.0607792
PWY-3841: folate transformations II|g__Bacteroides.s__Bacteroides_caccae	1.4632e-15	1.4632e-15	0.0606978
PANTO-PWY: phosphopantothenate biosynthesis I|g__Bacteroides.s__Bacteroides_caccae	1.48507e-15	1.48507e-15	0.0606723
SALVADEHYPOX-PWY: adenosine nucleotides degradation II|g__Blautia.s__Ruminococcus_torques	1.86729e-15	1.86729e-15	0.0602778
TRPSYN-PWY: L-tryptophan biosynthesis|g__Blautia.s__Ruminococcus_torques	1.91398e-15	1.91398e-15	0.0602353
PWY-6305: putrescine biosynthesis IV|g__Blautia.s__Ruminococcus_obeum	2.10896e-15	2.10896e-15	0.0600681
PWY-7221: guanosine ribonucleotides de novo biosynthesis|g__Eubacterium.s__Eubacterium_hallii	2.19951e-15	2.19951e-15	0.0599957
NONMEVIPP-PWY: methylerythritol phosphate pathway I|g__Parasutterella.s__Parasutterella_excrementihominis	2.82325e-15	2.82325e-15	0.0595654
NONMEVIPP-PWY: methylerythritol phosphate pathway I|g__Blautia.s__Ruminococcus_torques	2.85232e-15	2.85232e-15	0.0595477
PWY-7663: gondoate biosynthesis (anaerobic)|g__Bacteroides.s__Bacteroides_xylanisolvens	3.49194e-15	3.49194e-15	0.0591989
PWY-6122: 5-aminoimidazole ribonucleotide biosynthesis II|g__Bifidobacterium.s__Bifidobacterium_longum	3.56803e-15	3.56803e-15	0.0591617
PWY-6277: superpathway of 5-aminoimidazole ribonucleotide biosynthesis|g__Bifidobacterium.s__Bifidobacterium_longum	3.56803e-15	3.56803e-15	0.0591617
ILEUSYN-PWY: L-isoleucine biosynthesis I (from threonine)|g__Bifidobacterium.s__Bifidobacterium_longum	3.78454e-15	3.78454e-15	0.0590601
PWY-5667: CDP-diacylglycerol biosynthesis I|g__Lachnospiraceae_noname.s__Lachnospiraceae_bacterium_7_1_58FAA	3.83686e-15	3.83686e-15	0.0590364
PWY0-1319: CDP-diacylglycerol biosynthesis II|g__Lachnospiraceae_noname.s__Lachnospiraceae_bacterium_7_1_58FAA	3.83686e-15	3.83686e-15	0.0590364
THISYNARA-PWY: superpathway of thiamin diphosphate biosynthesis III (eukaryotes)|g__Blautia.s__Ruminococcus_torques	3.86857e-15	3.86857e-15	0.0590222
PWY-7111: pyruvate fermentation to isobutanol (engineered)|g__Dorea.s__Dorea_longicatena	3.9723e-15	3.9723e-15	0.0589766
PWY-6151: S-adenosyl-L-methionine cycle I|g__Dorea.s__Dorea_formicigenerans	4.51681e-15	4.51681e-15	0.0587549
ARO-PWY: chorismate biosynthesis I|g__Burkholderiales_noname.s__Burkholderiales_bacterium_1_1_47	4.91061e-15	4.91061e-15	0.0586107
PANTO-PWY: phosphopantothenate biosynthesis I|g__Dorea.s__Dorea_longicatena	4.9256e-15	4.9256e-15	0.0586054
PWY-7663: gondoate biosynthesis (anaerobic)|g__Bacteroides.s__Bacteroides_stercoris	6.32505e-15	6.32505e-15	0.0581738
PWY-6305: putrescine biosynthesis IV|g__Faecalibacterium.s__Faecalibacterium_prausnitzii	6.58629e-15	6.58629e-15	0.0581039
PWY-6151: S-adenosyl-L-methionine cycle I|g__Blautia.s__Ruminococcus_torques	7.40578e-15	7.40578e-15	0.0579014
PWY-6124: inosine-5'-phosphate biosynthesis II|g__Bacteroides.s__Bacteroides_ovatus	7.76555e-15	7.76555e-15	0.0578194
PWY-2942: L-lysine biosynthesis III|g__Bacteroides.s__Bacteroides_dorei	9.95986e-15	9.95986e-15	0.0573895
ILEUSYN-PWY: L-isoleucine biosynthesis I (from threonine)|g__Blautia.s__Ruminococcus_obeum	1.24902e-14	1.24902e-14	0.0569982
PWY-6163: chorismate biosynthesis from 3-dehydroquinate|g__Burkholderiales_noname.s__Burkholderiales_bacterium_1_1_47	1.37666e-14	1.37666e-14	0.05683
CALVIN-PWY: Calvin-Benson-Bassham cycle|g__Blautia.s__Ruminococcus_torques	1.55004e-14	1.55004e-14	0.0566249
HISTSYN-PWY: L-histidine biosynthesis|g__Burkholderiales_noname.s__Burkholderiales_bacterium_1_1_47	1.56861e-14	1.56861e-14	0.0566043
PWY-6121: 5-aminoimidazole ribonucleotide biosynthesis I|g__Dorea.s__Dorea_formicigenerans	1.76298e-14	1.76298e-14	0.0564023
PWY66-422: D-galactose degradation V (Leloir pathway)|g__Blautia.s__Ruminococcus_obeum	2.04621e-14	2.04621e-14	0.0561445
1CMET2-PWY: N10-formyl-tetrahydrofolate biosynthesis|g__Bacteroides.s__Bacteroides_stercoris	2.20097e-14	2.20097e-14	0.0560184
PWY-6527: stachyose degradation|g__Dorea.s__Dorea_longicatena	2.3257e-14	2.3257e-14	0.055923
PWY-6122: 5-aminoimidazole ribonucleotide biosynthesis II|g__Coprococcus.s__Coprococcus_catus	2.4832e-14	2.4832e-14	0.0558096
PWY-6277: superpathway of 5-aminoimidazole ribonucleotide biosynthesis|g__Coprococcus.s__Coprococcus_catus	2.4832e-14	2.4832e-14	0.0558096
PWY-724: superpathway of L-lysine, L-threonine and L-methionine biosynthesis II|g__Blautia.s__Ruminococcus_torques	2.55685e-14	2.55685e-14	0.055759
PWY-6386:UDP-N-acetylmuramoyl-pentapeptidebiosynthesisII(lysine-containing)|g__Dorea.s__Dorea_formicigenerans	2.72055e-14	2.72055e-14	0.0556515
PWY-6121: 5-aminoimidazole ribonucleotide biosynthesis I|g__Burkholderiales_noname.s__Burkholderiales_bacterium_1_1_47	2.74797e-14	2.74797e-14	0.0556342
PWY-5667: CDP-diacylglycerol biosynthesis I|g__Bacteroides.s__Bacteroides_stercoris	2.88375e-14	2.88375e-14	0.0555507
PWY0-1319: CDP-diacylglycerol biosynthesis II|g__Bacteroides.s__Bacteroides_stercoris	2.88375e-14	2.88375e-14	0.0555507
PWY-6737: starch degradation V|g__Blautia.s__Ruminococcus_obeum	2.97064e-14	2.97064e-14	0.0554993
PWY-7219: adenosine ribonucleotides de novo biosynthesis|g__Lachnospiraceae_noname.s__Lachnospiraceae_bacterium_1_1_57FAA	2.97841e-14	2.97841e-14	0.0554948
PANTO-PWY: phosphopantothenate biosynthesis I|g__Bacteroides.s__Bacteroides_xylanisolvens	3.02673e-14	3.02673e-14	0.0554669
BRANCHED-CHAIN-AA-SYN-PWY: superpathway of branched amino acid biosynthesis|g__Bifidobacterium.s__Bifidobacterium_longum	3.14067e-14	3.14067e-14	0.0554029
PWY-6387:UDP-N-acetylmuramoyl-pentapeptidebiosynthesisII(lysine-containing)|g__Dorea.s__Dorea_formicigenerans	3.22977e-14	3.22977e-14	0.0553545
PWY-7111: pyruvate fermentation to isobutanol (engineered)|g__Bifidobacterium.s__Bifidobacterium_longum	3.33071e-14	3.33071e-14	0.0553012
PWY-5304: superpathway of sulfur oxidation (Acidianus ambivalens)|g__Anaerostipes.s__Anaerostipes_hadrus	4.12342e-14	4.12342e-14	0.0549314
PWY-7219: adenosine ribonucleotides de novo biosynthesis|g__Bacteroides.s__Bacteroides_xylanisolvens	4.58687e-14	4.58687e-14	0.0547468
PWY-6122: 5-aminoimidazole ribonucleotide biosynthesis II|g__Burkholderiales_noname.s__Burkholderiales_bacterium_1_1_47	5.69627e-14	5.69627e-14	0.0543714
PWY-6277: superpathway of 5-aminoimidazole ribonucleotide biosynthesis|g__Burkholderiales_noname.s__Burkholderiales_bacterium_1_1_47	5.69627e-14	5.69627e-14	0.0543714
PWY-7219: adenosine ribonucleotides de novo biosynthesis|g__Bacteroides.s__Bacteroides_dorei	5.79588e-14	5.79588e-14	0.0543413
PWY-5103: L-isoleucine biosynthesis III|g__Bifidobacterium.s__Bifidobacterium_longum	5.86161e-14	5.86161e-14	0.0543218
PWY-7111: pyruvate fermentation to isobutanol (engineered)|g__Bacteroides.s__Bacteroides_xylanisolvens	6.10281e-14	6.10281e-14	0.0542519
VALSYN-PWY: L-valine biosynthesis|g__Bacteroides.s__Bacteroides_xylanisolvens	6.10281e-14	6.10281e-14	0.0542519
PWY-5177: glutaryl-CoA degradation|g__Coprococcus.s__Coprococcus_catus	6.26647e-14	6.26647e-14	0.054206
PWY-6124: inosine-5'-phosphate biosynthesis II|g__Bacteroides.s__Bacteroides_xylanisolvens	6.85601e-14	6.85601e-14	0.0540501
ARGSYN-PWY: L-arginine biosynthesis I (via L-ornithine)|g__Burkholderiales_noname.s__Burkholderiales_bacterium_1_1_47	7.16728e-14	7.16728e-14	0.0539731
PWY-7400: L-arginine biosynthesis IV (archaebacteria)|g__Burkholderiales_noname.s__Burkholderiales_bacterium_1_1_47	7.27597e-14	7.27597e-14	0.053947
VALSYN-PWY: L-valine biosynthesis|g__Desulfovibrio.s__Desulfovibrio_piger	8.59086e-14	8.59086e-14	0.0536588
PWY-7219: adenosine ribonucleotides de novo biosynthesis|g__Erysipelotrichaceae_noname.s__Eubacterium_biforme	8.66301e-14	8.66301e-14	0.0536443
PWY-5695: urate biosynthesis/inosine 5'-phosphate degradation|g__Bacteroides.s__Bacteroides_dorei	8.9046e-14	8.9046e-14	0.0535966
UDPNAGSYN-PWY: UDP-N-acetyl-D-glucosamine biosynthesis I|g__Bifidobacterium.s__Bifidobacterium_longum	1.04691e-13	1.04691e-13	0.0533158
PWY-6122: 5-aminoimidazole ribonucleotide biosynthesis II|g__Erysipelotrichaceae_noname.s__Eubacterium_biforme	1.13652e-13	1.13652e-13	0.0531732
PWY-6277: superpathway of 5-aminoimidazole ribonucleotide biosynthesis|g__Erysipelotrichaceae_noname.s__Eubacterium_biforme	1.13652e-13	1.13652e-13	0.0531732
PWY-3841: folate transformations II|g__Bacteroides.s__Bacteroides_stercoris	1.14e-13	1.14e-13	0.0531679
NAGLIPASYN-PWY: lipid IVA biosynthesis|g__Burkholderiales_noname.s__Burkholderiales_bacterium_1_1_47	1.25165e-13	1.25165e-13	0.0530057
PWY-5667: CDP-diacylglycerol biosynthesis I|g__Dorea.s__Dorea_formicigenerans	1.31781e-13	1.31781e-13	0.0529163
PWY0-1319: CDP-diacylglycerol biosynthesis II|g__Dorea.s__Dorea_formicigenerans	1.31781e-13	1.31781e-13	0.0529163
NONOXIPENT-PWY: pentose phosphate pathway (non-oxidative branch)|g__Blautia.s__Ruminococcus_obeum	1.44323e-13	1.44323e-13	0.0527584
COA-PWY-1: coenzyme A biosynthesis II (mammalian)|g__Bacteroides.s__Bacteroides_xylanisolvens	1.47203e-13	1.47203e-13	0.0527241
ARGSYNBSUB-PWY: L-arginine biosynthesis II (acetyl cycle)|g__Burkholderiales_noname.s__Burkholderiales_bacterium_1_1_47	1.54481e-13	1.54481e-13	0.0526403
PWY-7219: adenosine ribonucleotides de novo biosynthesis|g__Flavonifractor.s__Flavonifractor_plautii	1.55245e-13	1.55245e-13	0.0526318
PANTO-PWY: phosphopantothenate biosynthesis I|g__Burkholderiales_noname.s__Burkholderiales_bacterium_1_1_47	1.6077e-13	1.6077e-13	0.052571
PWY-7219: adenosine ribonucleotides de novo biosynthesis|g__Coprococcus.s__Coprococcus_catus	1.85793e-13	1.85793e-13	0.0523197
RHAMCAT-PWY: L-rhamnose degradation I|g__Bacteroides.s__Bacteroides_xylanisolvens	1.88519e-13	1.88519e-13	0.0522944
PWY-6121: 5-aminoimidazole ribonucleotide biosynthesis I|g__Bifidobacterium.s__Bifidobacterium_longum	2.20261e-13	2.20261e-13	0.052024
PWY-6386:UDP-N-acetylmuramoyl-pentapeptidebiosynthesisII(lysine-containing)|g__Parasutterella.s__Parasutterella_excrementihominis	2.2603e-13	2.2603e-13	0.0519791
PWY-6703: preQ0 biosynthesis|g__Eubacterium.s__Eubacterium_hallii	2.60454e-13	2.60454e-13	0.0517327
ILEUSYN-PWY: L-isoleucine biosynthesis I (from threonine)|g__Desulfovibrio.s__Desulfovibrio_piger	2.75586e-13	2.75586e-13	0.0516345
COA-PWY-1: coenzyme A biosynthesis II (mammalian)|g__Bifidobacterium.s__Bifidobacterium_longum	2.78489e-13	2.78489e-13	0.0516163
PWY-6700: queuosine biosynthesis|g__Eubacterium.s__Eubacterium_hallii	3.00788e-13	3.00788e-13	0.0514824
PWY-2942: L-lysine biosynthesis III|g__Burkholderiales_noname.s__Burkholderiales_bacterium_1_1_47	3.04859e-13	3.04859e-13	0.051459
PWY-5097: L-lysine biosynthesis VI|g__Burkholderiales_noname.s__Burkholderiales_bacterium_1_1_47	3.15421e-13	3.15421e-13	0.0513998
PWY-6151: S-adenosyl-L-methionine cycle I|g__Bacteroides.s__Bacteroides_dorei	3.227e-13	3.227e-13	0.0513601
PWY-6737: starch degradation V|g__Erysipelotrichaceae_noname.s__Eubacterium_biforme	3.30447e-13	3.30447e-13	0.0513189
PEPTIDOGLYCANSYN-PWY: peptidoglycan biosynthesis I (meso-diaminopimelate containing)|g__Dorea.s__Dorea_formicigenerans	3.30551e-13	3.30551e-13	0.0513183
PWY-7184: pyrimidine deoxyribonucleotides de novo biosynthesis I|g__Burkholderiales_noname.s__Burkholderiales_bacterium_1_1_47	3.34502e-13	3.34502e-13	0.0512977
PWY0-166: superpathway of pyrimidine deoxyribonucleotides de novo biosynthesis (E. coli)|g__Parasutterella.s__Parasutterella_excrementihominis	3.53905e-13	3.53905e-13	0.0511996
PWY-7184: pyrimidine deoxyribonucleotides de novo biosynthesis I|g__Parasutterella.s__Parasutterella_excrementihominis	3.61606e-13	3.61606e-13	0.0511622
SER-GLYSYN-PWY: superpathway of L-serine and glycine biosynthesis I|g__Dorea.s__Dorea_formicigenerans	3.72867e-13	3.72867e-13	0.0511088
PWY-6703: preQ0 biosynthesis|g__Blautia.s__Ruminococcus_torques	3.75693e-13	3.75693e-13	0.0510957
PWY0-166: superpathway of pyrimidine deoxyribonucleotides de novo biosynthesis (E. coli)|g__Burkholderiales_noname.s__Burkholderiales_bacterium_1_1_47	3.86225e-13	3.86225e-13	0.0510476
PWY-7229: superpathway of adenosine nucleotides de novo biosynthesis I|g__Bacteroides.s__Bacteroides_dorei	4.16858e-13	4.16858e-13	0.0509148
ARGSYNBSUB-PWY: L-arginine biosynthesis II (acetyl cycle)|g__Bifidobacterium.s__Bifidobacterium_longum	4.20457e-13	4.20457e-13	0.0508998
PWY-7208: superpathway of pyrimidine nucleobases salvage|g__Blautia.s__Ruminococcus_obeum	4.31056e-13	4.31056e-13	0.0508565
PWY-6386:UDP-N-acetylmuramoyl-pentapeptidebiosynthesisII(lysine-containing)|g__Burkholderiales_noname.s__Burkholderiales_bacterium_1_1_47	4.39246e-13	4.39246e-13	0.0508238
PWY-6126: superpathway of adenosine nucleotides de novo biosynthesis II|g__Bacteroides.s__Bacteroides_dorei	4.88836e-13	4.88836e-13	0.0506376
BRANCHED-CHAIN-AA-SYN-PWY: superpathway of branched amino acid biosynthesis|g__Desulfovibrio.s__Desulfovibrio_piger	5.22499e-13	5.22499e-13	0.0505217
PWY-6121: 5-aminoimidazole ribonucleotide biosynthesis I|g__Erysipelotrichaceae_noname.s__Eubacterium_biforme	5.26692e-13	5.26692e-13	0.0505078
PWY-7208: superpathway of pyrimidine nucleobases salvage|g__Burkholderiales_noname.s__Burkholderiales_bacterium_1_1_47	5.89311e-13	5.89311e-13	0.0503123
PWY-5188: tetrapyrrole biosynthesis I (from glutamate)|g__Burkholderiales_noname.s__Burkholderiales_bacterium_1_1_47	5.92964e-13	5.92964e-13	0.0503015
PWY-7219: adenosine ribonucleotides de novo biosynthesis|g__Bifidobacterium.s__Bifidobacterium_longum	6.56973e-13	6.56973e-13	0.050123
PWY-6387:UDP-N-acetylmuramoyl-pentapeptidebiosynthesisII(lysine-containing)|g__Bacteroides.s__Bacteroides_dorei	6.72719e-13	6.72719e-13	0.0500818
PWY-5188: tetrapyrrole biosynthesis I (from glutamate)|g__Parasutterella.s__Parasutterella_excrementihominis	6.76802e-13	6.76802e-13	0.0500712
PWY-6387:UDP-N-acetylmuramoyl-pentapeptidebiosynthesisII(lysine-containing)|g__Parasutterella.s__Parasutterella_excrementihominis	6.94372e-13	6.94372e-13	0.0500266
CALVIN-PWY: Calvin-Benson-Bassham cycle|g__Faecalibacterium.s__Faecalibacterium_prausnitzii	6.98139e-13	6.98139e-13	0.0500172
PWY-6387:UDP-N-acetylmuramoyl-pentapeptidebiosynthesisII(lysine-containing)|g__Burkholderiales_noname.s__Burkholderiales_bacterium_1_1_47	7.37085e-13	7.37085e-13	0.0499226
PWY-7219: adenosine ribonucleotides de novo biosynthesis|g__Adlercreutzia.s__Adlercreutzia_equolifaciens	7.6359e-13	7.6359e-13	0.0498611
PEPTIDOGLYCANSYN-PWY: peptidoglycan biosynthesis I (meso-diaminopimelate containing)|g__Bacteroides.s__Bacteroides_dorei	8.16393e-13	8.16393e-13	0.0497446
PWY-7111: pyruvate fermentation to isobutanol (engineered)|g__Lachnospiraceae_noname.s__Lachnospiraceae_bacterium_1_1_57FAA	8.28928e-13	8.28928e-13	0.0497181
VALSYN-PWY: L-valine biosynthesis|g__Lachnospiraceae_noname.s__Lachnospiraceae_bacterium_1_1_57FAA	8.28928e-13	8.28928e-13	0.0497181
PWY-5103: L-isoleucine biosynthesis III|g__Desulfovibrio.s__Desulfovibrio_piger	8.51848e-13	8.51848e-13	0.0496706
PWY-5695: urate biosynthesis/inosine 5'-phosphate degradation|g__Bacteroides.s__Bacteroides_stercoris	8.59263e-13	8.59263e-13	0.0496555
PWY-7111: pyruvate fermentation to isobutanol (engineered)|g__Desulfovibrio.s__Desulfovibrio_piger	8.62071e-13	8.62071e-13	0.0496498
PWY-7539: 6-hydroxymethyl-dihydropterin diphosphate biosynthesis III (Chlamydia)|g__Bacteroides.s__Bacteroides_xylanisolvens	9.07211e-13	9.07211e-13	0.0495609
COA-PWY-1: coenzyme A biosynthesis II (mammalian)|g__Bacteroides.s__Bacteroides_dorei	9.07278e-13	9.07278e-13	0.0495607
PWY0-1586: peptidoglycan maturation (meso-diaminopimelate containing)|g__Akkermansia.s__Akkermansia_muciniphila	9.09039e-13	9.09039e-13	0.0495574
PEPTIDOGLYCANSYN-PWY: peptidoglycan biosynthesis I (meso-diaminopimelate containing)|g__Parasutterella.s__Parasutterella_excrementihominis	9.2177e-13	9.2177e-13	0.0495331
PWY-6151: S-adenosyl-L-methionine cycle I|g__Erysipelotrichaceae_noname.s__Eubacterium_biforme	1.01051e-12	1.01051e-12	0.049373
PWY-6122: 5-aminoimidazole ribonucleotide biosynthesis II|g__Desulfovibrio.s__Desulfovibrio_piger	1.06931e-12	1.06931e-12	0.0492744
PWY-6277: superpathway of 5-aminoimidazole ribonucleotide biosynthesis|g__Desulfovibrio.s__Desulfovibrio_piger	1.06931e-12	1.06931e-12	0.0492744
PWY-6737: starch degradation V|g__Lachnospiraceae_noname.s__Lachnospiraceae_bacterium_1_1_57FAA	1.14974e-12	1.14974e-12	0.049148
PWY-7221: guanosine ribonucleotides de novo biosynthesis|g__Bacteroides.s__Bacteroides_dorei	1.18276e-12	1.18276e-12	0.0490986
NONMEVIPP-PWY: methylerythritol phosphate pathway I|g__Burkholderiales_noname.s__Burkholderiales_bacterium_1_1_47	1.24603e-12	1.24603e-12	0.0490078
PWY-7220: adenosine deoxyribonucleotides de novo biosynthesis II|g__Bacteroides.s__Bacteroides_dorei	1.26608e-12	1.26608e-12	0.04898
PWY-7222: guanosine deoxyribonucleotides de novo biosynthesis II|g__Bacteroides.s__Bacteroides_dorei	1.26608e-12	1.26608e-12	0.04898
PWY-6124: inosine-5'-phosphate biosynthesis II|g__Streptococcus.s__Streptococcus_salivarius	1.29278e-12	1.29278e-12	0.0489436
PWY-7219: adenosine ribonucleotides de novo biosynthesis|g__Desulfovibrio.s__Desulfovibrio_piger	1.37173e-12	1.37173e-12	0.0488402
PEPTIDOGLYCANSYN-PWY: peptidoglycan biosynthesis I (meso-diaminopimelate containing)|g__Burkholderiales_noname.s__Burkholderiales_bacterium_1_1_47	1.38289e-12	1.38289e-12	0.0488261
PWY-7220: adenosine deoxyribonucleotides de novo biosynthesis II|g__Parasutterella.s__Parasutterella_excrementihominis	1.38984e-12	1.38984e-12	0.0488174
PWY-7222: guanosine deoxyribonucleotides de novo biosynthesis II|g__Parasutterella.s__Parasutterella_excrementihominis	1.38984e-12	1.38984e-12	0.0488174
PWY-7111: pyruvate fermentation to isobutanol (engineered)|g__Eubacterium.s__Eubacterium_ramulus	1.47871e-12	1.47871e-12	0.0487093
VALSYN-PWY: L-valine biosynthesis|g__Eubacterium.s__Eubacterium_ramulus	1.47871e-12	1.47871e-12	0.0487093
PWY-6125: superpathway of guanosine nucleotides de novo biosynthesis II|g__Bacteroides.s__Bacteroides_dorei	1.50451e-12	1.50451e-12	0.0486791
PWY-7221: guanosine ribonucleotides de novo biosynthesis|g__Blautia.s__Ruminococcus_obeum	1.50498e-12	1.50498e-12	0.0486786
ARO-PWY: chorismate biosynthesis I|g__Lachnospiraceae_noname.s__Lachnospiraceae_bacterium_1_1_57FAA	1.60953e-12	1.60953e-12	0.0485614
PWY-5304: superpathway of sulfur oxidation (Acidianus ambivalens)|g__Coprococcus.s__Coprococcus_sp_ART55_1	1.7922e-12	1.7922e-12	0.0483739
PWY-5659: GDP-mannose biosynthesis|g__Bacteroides.s__Bacteroides_xylanisolvens	1.82326e-12	1.82326e-12	0.0483439
PWY-7228: superpathway of guanosine nucleotides de novo biosynthesis I|g__Bacteroides.s__Bacteroides_dorei	1.8528e-12	1.8528e-12	0.0483159
PWY-6122: 5-aminoimidazole ribonucleotide biosynthesis II|g__Lachnospiraceae_noname.s__Lachnospiraceae_bacterium_1_1_57FAA	1.91974e-12	1.91974e-12	0.048254
PWY-6277: superpathway of 5-aminoimidazole ribonucleotide biosynthesis|g__Lachnospiraceae_noname.s__Lachnospiraceae_bacterium_1_1_57FAA	1.91974e-12	1.91974e-12	0.048254
PWY-6305: putrescine biosynthesis IV|g__Desulfovibrio.s__Desulfovibrio_piger	1.9301e-12	1.9301e-12	0.0482446
PWY-6163: chorismate biosynthesis from 3-dehydroquinate|g__Parasutterella.s__Parasutterella_excrementihominis	2.07395e-12	2.07395e-12	0.0481192
ANAGLYCOLYSIS-PWY: glycolysis III (from glucose)|g__Bacteroides.s__Bacteroides_xylanisolvens	2.13681e-12	2.13681e-12	0.0480671
PWY-6147: 6-hydroxymethyl-dihydropterin diphosphate biosynthesis I|g__Bacteroides.s__Bacteroides_xylanisolvens	2.15342e-12	2.15342e-12	0.0480536
PWY-5103: L-isoleucine biosynthesis III|g__Coprococcus.s__Coprococcus_catus	2.22075e-12	2.22075e-12	0.0479998
PWY-7219: adenosine ribonucleotides de novo biosynthesis|g__Burkholderiales_noname.s__Burkholderiales_bacterium_1_1_47	2.25674e-12	2.25674e-12	0.0479718
PWY-7219: adenosine ribonucleotides de novo biosynthesis|g__Bacteroides.s__Bacteroides_stercoris	2.35429e-12	2.35429e-12	0.0478979
PWY-7219: adenosine ribonucleotides de novo biosynthesis|g__Streptococcus.s__Streptococcus_salivarius	2.49472e-12	2.49472e-12	0.0477968
PWY-5100: pyruvate fermentation to acetate and lactate II|g__Erysipelotrichaceae_noname.s__Eubacterium_biforme	2.52149e-12	2.52149e-12	0.0477782
PWY-7400: L-arginine biosynthesis IV (archaebacteria)|g__Bifidobacterium.s__Bifidobacterium_longum	2.61349e-12	2.61349e-12	0.0477156
PANTO-PWY: phosphopantothenate biosynthesis I|g__Bacteroides.s__Bacteroides_dorei	2.62304e-12	2.62304e-12	0.0477092
ARGSYN-PWY: L-arginine biosynthesis I (via L-ornithine)|g__Bifidobacterium.s__Bifidobacterium_longum	2.69454e-12	2.69454e-12	0.0476623
PWY-6151: S-adenosyl-L-methionine cycle I|g__Bifidobacterium.s__Bifidobacterium_longum	2.71547e-12	2.71547e-12	0.0476488
PWY-5686: UMP biosynthesis|g__Bifidobacterium.s__Bifidobacterium_longum	2.79932e-12	2.79932e-12	0.0475957
GLYCOGENSYNTH-PWY: glycogen biosynthesis I (from ADP-D-Glucose)|g__Erysipelotrichaceae_noname.s__Eubacterium_biforme	2.80419e-12	2.80419e-12	0.0475926
PWY-7371: 1,4-dihydroxy-6-naphthoate biosynthesis II|g__Desulfovibrio.s__Desulfovibrio_piger	2.8345e-12	2.8345e-12	0.0475739
PWY-2942: L-lysine biosynthesis III|g__Bacteroides.s__Bacteroides_stercoris	2.89345e-12	2.89345e-12	0.0475379
NAGLIPASYN-PWY: lipid IVA biosynthesis|g__Parasutterella.s__Parasutterella_excrementihominis	2.89523e-12	2.89523e-12	0.0475369
GLUTORN-PWY: L-ornithine biosynthesis|g__Burkholderiales_noname.s__Burkholderiales_bacterium_1_1_47	2.91723e-12	2.91723e-12	0.0475236
GLUTORN-PWY: L-ornithine biosynthesis|g__Bifidobacterium.s__Bifidobacterium_longum	3.04111e-12	3.04111e-12	0.047451
PWY-6317: galactose degradation I (Leloir pathway)|g__Blautia.s__Ruminococcus_obeum	3.15299e-12	3.15299e-12	0.0473879
PWY-7208: superpathway of pyrimidine nucleobases salvage|g__Parasutterella.s__Parasutterella_excrementihominis	3.23084e-12	3.23084e-12	0.0473453
BRANCHED-CHAIN-AA-SYN-PWY: superpathway of branched amino acid biosynthesis|g__Blautia.s__Ruminococcus_obeum	3.23515e-12	3.23515e-12	0.047343
PWY-7221: guanosine ribonucleotides de novo biosynthesis|g__Desulfovibrio.s__Desulfovibrio_piger	3.25251e-12	3.25251e-12	0.0473337
PWY-6121: 5-aminoimidazole ribonucleotide biosynthesis I|g__Flavonifractor.s__Flavonifractor_plautii	3.28193e-12	3.28193e-12	0.0473179
PWY-5103: L-isoleucine biosynthesis III|g__Blautia.s__Ruminococcus_obeum	3.44482e-12	3.44482e-12	0.0472333
PWY-6703: preQ0 biosynthesis|g__Bacteroides.s__Bacteroides_dorei	3.60424e-12	3.60424e-12	0.0471543
VALSYN-PWY: L-valine biosynthesis|g__Bifidobacterium.s__Bifidobacterium_adolescentis	3.67551e-12	3.67551e-12	0.0471201
ARGININE-SYN4-PWY: L-ornithine de novo biosynthesis|g__Bacteroides.s__Bacteroides_stercoris	3.68426e-12	3.68426e-12	0.047116
PWY-6121: 5-aminoimidazole ribonucleotide biosynthesis I|g__Lachnospiraceae_noname.s__Lachnospiraceae_bacterium_1_1_57FAA	3.84184e-12	3.84184e-12	0.0470428
PWY-7219: adenosine ribonucleotides de novo biosynthesis|g__Eubacterium.s__Eubacterium_ramulus	3.86113e-12	3.86113e-12	0.047034
PWY-6163: chorismate biosynthesis from 3-dehydroquinate|g__Dorea.s__Dorea_formicigenerans	3.8773e-12	3.8773e-12	0.0470267
PWY-3841: folate transformations II|g__Bacteroides.s__Bacteroides_dorei	3.95014e-12	3.95014e-12	0.0469942
PWY-5686: UMP biosynthesis|g__Blautia.s__Ruminococcus_obeum	4.02709e-12	4.02709e-12	0.0469605
PWY-2942: L-lysine biosynthesis III|g__Desulfovibrio.s__Desulfovibrio_piger	4.09413e-12	4.09413e-12	0.0469317
PWY-7219: adenosine ribonucleotides de novo biosynthesis|g__Blautia.s__Ruminococcus_obeum	4.30224e-12	4.30224e-12	0.046845
PWY-7219: adenosine ribonucleotides de novo biosynthesis|g__Bacteroides.s__Bacteroides_fragilis	4.46949e-12	4.46949e-12	0.0467784
PWY-6121: 5-aminoimidazole ribonucleotide biosynthesis I|g__Desulfovibrio.s__Desulfovibrio_piger	4.51052e-12	4.51052e-12	0.0467624
THRESYN-PWY: superpathway of L-threonine biosynthesis|g__Bifidobacterium.s__Bifidobacterium_adolescentis	4.56631e-12	4.56631e-12	0.046741
PWY-6122: 5-aminoimidazole ribonucleotide biosynthesis II|g__Bifidobacterium.s__Bifidobacterium_adolescentis	4.95638e-12	4.95638e-12	0.0465977
PWY-6277: superpathway of 5-aminoimidazole ribonucleotide biosynthesis|g__Bifidobacterium.s__Bifidobacterium_adolescentis	4.95638e-12	4.95638e-12	0.0465977
COA-PWY-1: coenzyme A biosynthesis II (mammalian)|g__Lachnospiraceae_noname.s__Lachnospiraceae_bacterium_7_1_58FAA	4.96328e-12	4.96328e-12	0.0465953
PWY-7228: superpathway of guanosine nucleotides de novo biosynthesis I|g__Parasutterella.s__Parasutterella_excrementihominis	5.05267e-12	5.05267e-12	0.0465641
ARO-PWY: chorismate biosynthesis I|g__Parasutterella.s__Parasutterella_excrementihominis	5.40779e-12	5.40779e-12	0.0464453
NONMEVIPP-PWY: methylerythritol phosphate pathway I|g__Dorea.s__Dorea_formicigenerans	5.54217e-12	5.54217e-12	0.0464024
PWY-6151: S-adenosyl-L-methionine cycle I|g__Dorea.s__Dorea_longicatena	5.56789e-12	5.56789e-12	0.0463943
PWY-6151: S-adenosyl-L-methionine cycle I|g__Eubacterium.s__Eubacterium_hallii	6.51375e-12	6.51375e-12	0.04612
PWY-1042: glycolysis IV (plant cytosol)|g__Lachnospiraceae_noname.s__Lachnospiraceae_bacterium_1_1_57FAA	6.55853e-12	6.55853e-12	0.046108
PWY-5097: L-lysine biosynthesis VI|g__Desulfovibrio.s__Desulfovibrio_piger	6.76683e-12	6.76683e-12	0.0460534
PWY-2942: L-lysine biosynthesis III|g__Lachnospiraceae_noname.s__Lachnospiraceae_bacterium_7_1_58FAA	6.81672e-12	6.81672e-12	0.0460405
PWY-5686: UMP biosynthesis|g__Erysipelotrichaceae_noname.s__Eubacterium_biforme	7.21574e-12	7.21574e-12	0.045941
PWY-7221: guanosine ribonucleotides de novo biosynthesis|g__Flavonifractor.s__Flavonifractor_plautii	7.461e-12	7.461e-12	0.0458826
PWY-6609: adenine and adenosine salvage III|g__Clostridiales_noname.s__Clostridiales_bacterium_1_7_47FAA	8.12597e-12	8.12597e-12	0.0457332
PWY-6700: queuosine biosynthesis|g__Desulfovibrio.s__Desulfovibrio_piger	8.20356e-12	8.20356e-12	0.0457166
PWY-5686: UMP biosynthesis|g__Lachnospiraceae_noname.s__Lachnospiraceae_bacterium_7_1_58FAA	8.33893e-12	8.33893e-12	0.045688
PWY-7219: adenosine ribonucleotides de novo biosynthesis|g__Bifidobacterium.s__Bifidobacterium_adolescentis	8.42379e-12	8.42379e-12	0.0456703
PWY-6122: 5-aminoimidazole ribonucleotide biosynthesis II|g__Faecalibacterium.s__Faecalibacterium_prausnitzii	8.64934e-12	8.64934e-12	0.045624
PWY-6277: superpathway of 5-aminoimidazole ribonucleotide biosynthesis|g__Faecalibacterium.s__Faecalibacterium_prausnitzii	8.64934e-12	8.64934e-12	0.045624
COA-PWY-1: coenzyme A biosynthesis II (mammalian)|g__Desulfovibrio.s__Desulfovibrio_piger	9.21642e-12	9.21642e-12	0.0455129
PYRIDOXSYN-PWY: pyridoxal 5'-phosphate biosynthesis I|g__Bacteroides.s__Bacteroides_stercoris	9.35032e-12	9.35032e-12	0.0454877
BRANCHED-CHAIN-AA-SYN-PWY: superpathway of branched amino acid biosynthesis|g__Coprococcus.s__Coprococcus_catus	9.35241e-12	9.35241e-12	0.0454873
PWY-7208: superpathway of pyrimidine nucleobases salvage|g__Desulfovibrio.s__Desulfovibrio_piger	9.4821e-12	9.4821e-12	0.0454632
PWY-6700: queuosine biosynthesis|g__Parasutterella.s__Parasutterella_excrementihominis	9.54701e-12	9.54701e-12	0.0454513
PANTO-PWY: phosphopantothenate biosynthesis I|g__Bacteroides.s__Bacteroides_stercoris	9.96035e-12	9.96035e-12	0.0453771
PWY-6122: 5-aminoimidazole ribonucleotide biosynthesis II|g__Streptococcus.s__Streptococcus_salivarius	1.05945e-11	1.05945e-11	0.0452691
PWY-6277: superpathway of 5-aminoimidazole ribonucleotide biosynthesis|g__Streptococcus.s__Streptococcus_salivarius	1.05945e-11	1.05945e-11	0.0452691
PWY-7208: superpathway of pyrimidine nucleobases salvage|g__Roseburia.s__Roseburia_intestinalis	1.20644e-11	1.20644e-11	0.0450417
GLYCOGENSYNTH-PWY: glycogen biosynthesis I (from ADP-D-Glucose)|g__Roseburia.s__Roseburia_intestinalis	1.27327e-11	1.27327e-11	0.0449473
PWY-5667: CDP-diacylglycerol biosynthesis I|g__Bacteroides.s__Bacteroides_xylanisolvens	1.28009e-11	1.28009e-11	0.0449379
PWY0-1319: CDP-diacylglycerol biosynthesis II|g__Bacteroides.s__Bacteroides_xylanisolvens	1.28009e-11	1.28009e-11	0.0449379
PWY-4984: urea cycle|g__Flavonifractor.s__Flavonifractor_plautii	1.32347e-11	1.32347e-11	0.0448796
PWY-6151: S-adenosyl-L-methionine cycle I|g__Bacteroides.s__Bacteroides_stercoris	1.39003e-11	1.39003e-11	0.0447936
PWY-5695: urate biosynthesis/inosine 5'-phosphate degradation|g__Desulfovibrio.s__Desulfovibrio_piger	1.40369e-11	1.40369e-11	0.0447765
PWY-7111: pyruvate fermentation to isobutanol (engineered)|g__Ruminococcus.s__Ruminococcus_lactaris	1.42667e-11	1.42667e-11	0.0447481
NONOXIPENT-PWY: pentose phosphate pathway (non-oxidative branch)|g__Bacteroides.s__Bacteroides_xylanisolvens	1.46323e-11	1.46323e-11	0.0447038
PWY-2942: L-lysine biosynthesis III|g__Flavonifractor.s__Flavonifractor_plautii	1.48787e-11	1.48787e-11	0.0446745
GLCMANNANAUT-PWY: superpathway of N-acetylglucosamine, N-acetylmannosamine and N-acetylneuraminate degradation|g__Dorea.s__Dorea_longicatena	1.52236e-11	1.52236e-11	0.0446344
PWY-7197: pyrimidine deoxyribonucleotide phosphorylation|g__Parasutterella.s__Parasutterella_excrementihominis	1.5707e-11	1.5707e-11	0.0445797
PWY-6125: superpathway of guanosine nucleotides de novo biosynthesis II|g__Parasutterella.s__Parasutterella_excrementihominis	1.59487e-11	1.59487e-11	0.0445529
PWY-621: sucrose degradation III (sucrose invertase)|g__Lachnospiraceae_noname.s__Lachnospiraceae_bacterium_5_1_63FAA	1.63411e-11	1.63411e-11	0.0445103
PWY-6386:UDP-N-acetylmuramoyl-pentapeptidebiosynthesisII(lysine-containing)|g__Lachnospiraceae_noname.s__Lachnospiraceae_bacterium_1_1_57FAA	1.68257e-11	1.68257e-11	0.0444591
NONMEVIPP-PWY: methylerythritol phosphate pathway I|g__Bifidobacterium.s__Bifidobacterium_adolescentis	1.93769e-11	1.93769e-11	0.0442118
PWY-7663: gondoate biosynthesis (anaerobic)|g__Desulfovibrio.s__Desulfovibrio_piger	1.9434e-11	1.9434e-11	0.0442067
ASPASN-PWY: superpathway of L-aspartate and L-asparagine biosynthesis|g__Roseburia.s__Roseburia_intestinalis	1.96676e-11	1.96676e-11	0.0441857
PWY-7111: pyruvate fermentation to isobutanol (engineered)|g__Bacteroides.s__Bacteroides_stercoris	1.97147e-11	1.97147e-11	0.0441815
VALSYN-PWY: L-valine biosynthesis|g__Bacteroides.s__Bacteroides_stercoris	1.97147e-11	1.97147e-11	0.0441815
PWY-6387:UDP-N-acetylmuramoyl-pentapeptidebiosynthesisII(lysine-containing)|g__Lachnospiraceae_noname.s__Lachnospiraceae_bacterium_1_1_57FAA	2.1574e-11	2.1574e-11	0.0440236
UDPNAGSYN-PWY: UDP-N-acetyl-D-glucosamine biosynthesis I|g__Streptococcus.s__Streptococcus_salivarius	2.41405e-11	2.41405e-11	0.0438266
PWY-6609: adenine and adenosine salvage III|g__Desulfovibrio.s__Desulfovibrio_piger	2.45373e-11	2.45373e-11	0.043798
PWY-1269: CMP-3-deoxy-D-manno-octulosonate biosynthesis I|g__Akkermansia.s__Akkermansia_muciniphila	2.49242e-11	2.49242e-11	0.0437706
PWY-6527: stachyose degradation|g__Roseburia.s__Roseburia_intestinalis	2.60365e-11	2.60365e-11	0.0436941
SER-GLYSYN-PWY: superpathway of L-serine and glycine biosynthesis I|g__Roseburia.s__Roseburia_intestinalis	2.63068e-11	2.63068e-11	0.043676
PWY66-422: D-galactose degradation V (Leloir pathway)|g__Erysipelotrichaceae_noname.s__Eubacterium_biforme	2.64984e-11	2.64984e-11	0.0436632
PWY-6125: superpathway of guanosine nucleotides de novo biosynthesis II|g__Burkholderiales_noname.s__Burkholderiales_bacterium_1_1_47	2.6692e-11	2.6692e-11	0.0436505
COA-PWY: coenzyme A biosynthesis I|g__Desulfovibrio.s__Desulfovibrio_piger	2.68189e-11	2.68189e-11	0.0436422
NONMEVIPP-PWY: methylerythritol phosphate pathway I|g__Lachnospiraceae_noname.s__Lachnospiraceae_bacterium_7_1_58FAA	2.70022e-11	2.70022e-11	0.0436302
UDPNAGSYN-PWY: UDP-N-acetyl-D-glucosamine biosynthesis I|g__Bifidobacterium.s__Bifidobacterium_adolescentis	2.80802e-11	2.80802e-11	0.0435616
PWY-7357: thiamin formation from pyrithiamine and oxythiamine (yeast)|g__Erysipelotrichaceae_noname.s__Eubacterium_biforme	2.97065e-11	2.97065e-11	0.0434629
PWY-5097: L-lysine biosynthesis VI|g__Roseburia.s__Roseburia_intestinalis	3.08257e-11	3.08257e-11	0.043398
COA-PWY-1: coenzyme A biosynthesis II (mammalian)|g__Bifidobacterium.s__Bifidobacterium_adolescentis	3.1177e-11	3.1177e-11	0.0433781
COA-PWY-1: coenzyme A biosynthesis II (mammalian)|g__Flavonifractor.s__Flavonifractor_plautii	3.15605e-11	3.15605e-11	0.0433567
PWY-6317: galactose degradation I (Leloir pathway)|g__Roseburia.s__Roseburia_intestinalis	3.15749e-11	3.15749e-11	0.0433559
PWY-7219: adenosine ribonucleotides de novo biosynthesis|g__Roseburia.s__Roseburia_intestinalis	3.20127e-11	3.20127e-11	0.0433318
COA-PWY: coenzyme A biosynthesis I|g__Roseburia.s__Roseburia_intestinalis	3.2751e-11	3.2751e-11	0.0432918
PWY-5686: UMP biosynthesis|g__Akkermansia.s__Akkermansia_muciniphila	3.40597e-11	3.40597e-11	0.043223
COA-PWY-1: coenzyme A biosynthesis II (mammalian)|g__Roseburia.s__Roseburia_intestinalis	3.4553e-11	3.4553e-11	0.0431978
PWY-7219: adenosine ribonucleotides de novo biosynthesis|g__Parasutterella.s__Parasutterella_excrementihominis	3.64086e-11	3.64086e-11	0.0431061
PWY66-422: D-galactose degradation V (Leloir pathway)|g__Anaerostipes.s__Anaerostipes_hadrus	3.72546e-11	3.72546e-11	0.0430658
PWY-7282: 4-amino-2-methyl-5-phosphomethylpyrimidine biosynthesis (yeast)|g__Bacteroides.s__Bacteroides_fragilis	3.76637e-11	3.76637e-11	0.0430466
SER-GLYSYN-PWY: superpathway of L-serine and glycine biosynthesis I|g__Coprococcus.s__Coprococcus_catus	3.80833e-11	3.80833e-11	0.0430272
PWY-6123: inosine-5'-phosphate biosynthesis I|g__Bifidobacterium.s__Bifidobacterium_longum	3.94863e-11	3.94863e-11	0.0429637
PWY-1042: glycolysis IV (plant cytosol)|g__Desulfovibrio.s__Desulfovibrio_piger	4.27085e-11	4.27085e-11	0.0428261
PWY-6122: 5-aminoimidazole ribonucleotide biosynthesis II|g__Flavonifractor.s__Flavonifractor_plautii	4.30544e-11	4.30544e-11	0.0428119
PWY-6277: superpathway of 5-aminoimidazole ribonucleotide biosynthesis|g__Flavonifractor.s__Flavonifractor_plautii	4.30544e-11	4.30544e-11	0.0428119
PWY-6151: S-adenosyl-L-methionine cycle I|g__Bifidobacterium.s__Bifidobacterium_adolescentis	4.39594e-11	4.39594e-11	0.0427754
PWY-6151: S-adenosyl-L-methionine cycle I|g__Blautia.s__Ruminococcus_obeum	4.42476e-11	4.42476e-11	0.0427639
PWY-7228: superpathway of guanosine nucleotides de novo biosynthesis I|g__Burkholderiales_noname.s__Burkholderiales_bacterium_1_1_47	4.43138e-11	4.43138e-11	0.0427613
VALSYN-PWY: L-valine biosynthesis|g__Roseburia.s__Roseburia_intestinalis	4.52832e-11	4.52832e-11	0.0427234
PWY-7219: adenosine ribonucleotides de novo biosynthesis|g__Dorea.s__Dorea_longicatena	4.59504e-11	4.59504e-11	0.0426977
PWY-5188: tetrapyrrole biosynthesis I (from glutamate)|g__Desulfovibrio.s__Desulfovibrio_piger	4.65443e-11	4.65443e-11	0.0426751
PWY66-422: D-galactose degradation V (Leloir pathway)|g__Roseburia.s__Roseburia_intestinalis	4.74412e-11	4.74412e-11	0.0426416
TRPSYN-PWY: L-tryptophan biosynthesis|g__Roseburia.s__Roseburia_intestinalis	4.77442e-11	4.77442e-11	0.0426305
COA-PWY-1: coenzyme A biosynthesis II (mammalian)|g__Lachnospiraceae_noname.s__Lachnospiraceae_bacterium_3_1_46FAA	4.78248e-11	4.78248e-11	0.0426275
PWY-7282: 4-amino-2-methyl-5-phosphomethylpyrimidine biosynthesis (yeast)|g__Bacteroides.s__Bacteroides_xylanisolvens	4.8453e-11	4.8453e-11	0.0426046
PEPTIDOGLYCANSYN-PWY: peptidoglycan biosynthesis I (meso-diaminopimelate containing)|g__Lachnospiraceae_noname.s__Lachnospiraceae_bacterium_1_1_57FAA	4.85284e-11	4.85284e-11	0.0426019
PWY-6737: starch degradation V|g__Clostridiales_noname.s__Clostridiales_bacterium_1_7_47FAA	5.32789e-11	5.32789e-11	0.042438
PWY-7111: pyruvate fermentation to isobutanol (engineered)|g__Parasutterella.s__Parasutterella_excrementihominis	5.40879e-11	5.40879e-11	0.0424115
VALSYN-PWY: L-valine biosynthesis|g__Parasutterella.s__Parasutterella_excrementihominis	5.40879e-11	5.40879e-11	0.0424115
PWY-7197: pyrimidine deoxyribonucleotide phosphorylation|g__Desulfovibrio.s__Desulfovibrio_piger	5.67733e-11	5.67733e-11	0.0423264
PWY0-1586: peptidoglycan maturation (meso-diaminopimelate containing)|g__Bacteroides.s__Bacteroides_xylanisolvens	5.70257e-11	5.70257e-11	0.0423187
PWY-5097: L-lysine biosynthesis VI|g__Blautia.s__Ruminococcus_obeum	5.72238e-11	5.72238e-11	0.0423126
PWY-6163: chorismate biosynthesis from 3-dehydroquinate|g__Akkermansia.s__Akkermansia_muciniphila	5.72837e-11	5.72837e-11	0.0423107
PWY-6700: queuosine biosynthesis|g__Bacteroides.s__Bacteroides_fragilis	5.77917e-11	5.77917e-11	0.0422952
HISTSYN-PWY: L-histidine biosynthesis|g__Parasutterella.s__Parasutterella_excrementihominis	5.92074e-11	5.92074e-11	0.0422527
PWY-5104: L-isoleucine biosynthesis IV|g__Roseburia.s__Roseburia_intestinalis	5.98225e-11	5.98225e-11	0.0422346
PWY-7197: pyrimidine deoxyribonucleotide phosphorylation|g__Akkermansia.s__Akkermansia_muciniphila	6.13304e-11	6.13304e-11	0.0421909
NONMEVIPP-PWY: methylerythritol phosphate pathway I|g__Roseburia.s__Roseburia_intestinalis	6.14767e-11	6.14767e-11	0.0421867
PWY-6163: chorismate biosynthesis from 3-dehydroquinate|g__Lachnospiraceae_noname.s__Lachnospiraceae_bacterium_1_1_57FAA	6.15749e-11	6.15749e-11	0.0421839
ILEUSYN-PWY: L-isoleucine biosynthesis I (from threonine)|g__Coprococcus.s__Coprococcus_catus	6.67502e-11	6.67502e-11	0.0420422
PWY-724: superpathway of L-lysine, L-threonine and L-methionine biosynthesis II|g__Desulfovibrio.s__Desulfovibrio_piger	6.72252e-11	6.72252e-11	0.0420297
COMPLETE-ARO-PWY: superpathway of aromatic amino acid biosynthesis|g__Lachnospiraceae_noname.s__Lachnospiraceae_bacterium_1_1_57FAA	6.81796e-11	6.81796e-11	0.042005
PWY0-1479: tRNA processing|g__Parasutterella.s__Parasutterella_excrementihominis	6.93589e-11	6.93589e-11	0.0419749
ARO-PWY: chorismate biosynthesis I|g__Akkermansia.s__Akkermansia_muciniphila	6.99005e-11	6.99005e-11	0.0419612
COMPLETE-ARO-PWY: superpathway of aromatic amino acid biosynthesis|g__Akkermansia.s__Akkermansia_muciniphila	7.22467e-11	7.22467e-11	0.0419032
PWY-7237: myo-, chiro- and scillo-inositol degradation|g__Holdemania.s__Holdemania_filiformis	7.58706e-11	7.58706e-11	0.0418173
PWY-5686: UMP biosynthesis|g__Bacteroides.s__Bacteroides_stercoris	7.84461e-11	7.84461e-11	0.0417586
PWY-5097: L-lysine biosynthesis VI|g__Coprococcus.s__Coprococcus_catus	7.97612e-11	7.97612e-11	0.0417294
PWY-5659: GDP-mannose biosynthesis|g__Roseburia.s__Roseburia_intestinalis	8.23554e-11	8.23554e-11	0.0416732
PANTO-PWY: phosphopantothenate biosynthesis I|g__Roseburia.s__Roseburia_intestinalis	8.3396e-11	8.3396e-11	0.0416511
PWY-5973: cis-vaccenate biosynthesis|g__Desulfovibrio.s__Desulfovibrio_piger	8.47367e-11	8.47367e-11	0.0416231
PWY-7221: guanosine ribonucleotides de novo biosynthesis|g__Bifidobacterium.s__Bifidobacterium_adolescentis	8.52185e-11	8.52185e-11	0.0416131
PWY-5189: tetrapyrrole biosynthesis II (from glycine)|g__Blautia.s__Ruminococcus_obeum	8.79908e-11	8.79908e-11	0.0415569
PWY66-400: glycolysis VI (metazoan)|g__Bacteroides.s__Bacteroides_xylanisolvens	8.96943e-11	8.96943e-11	0.0415232
PYRIDNUCSYN-PWY: NAD biosynthesis I (from aspartate)|g__Roseburia.s__Roseburia_intestinalis	9.46078e-11	9.46078e-11	0.0414295
PWY-6386:UDP-N-acetylmuramoyl-pentapeptidebiosynthesisII(lysine-containing)|g__Bifidobacterium.s__Bifidobacterium_adolescentis	9.48096e-11	9.48096e-11	0.0414257
GLYCOGENSYNTH-PWY: glycogen biosynthesis I (from ADP-D-Glucose)|g__Blautia.s__Ruminococcus_obeum	9.59966e-11	9.59966e-11	0.0414039
PWY-5304: superpathway of sulfur oxidation (Acidianus ambivalens)|g__Lachnospiraceae_noname.s__Lachnospiraceae_bacterium_5_1_63FAA	1.01924e-10	1.01924e-10	0.0412986
PWY-6121: 5-aminoimidazole ribonucleotide biosynthesis I|g__Streptococcus.s__Streptococcus_salivarius	1.02654e-10	1.02654e-10	0.0412861
PWY-2942: L-lysine biosynthesis III|g__Adlercreutzia.s__Adlercreutzia_equolifaciens	1.0753e-10	1.0753e-10	0.0412045
PYRIDOXSYN-PWY: pyridoxal 5'-phosphate biosynthesis I|g__Bacteroides.s__Bacteroides_fragilis	1.11942e-10	1.11942e-10	0.0411338
PWY-2942: L-lysine biosynthesis III|g__Blautia.s__Ruminococcus_obeum	1.11957e-10	1.11957e-10	0.0411336
COA-PWY-1: coenzyme A biosynthesis II (mammalian)|g__Eubacterium.s__Eubacterium_hallii	1.14263e-10	1.14263e-10	0.0410977
COA-PWY-1: coenzyme A biosynthesis II (mammalian)|g__Akkermansia.s__Akkermansia_muciniphila	1.14315e-10	1.14315e-10	0.0410969
PWY-7111: pyruvate fermentation to isobutanol (engineered)|g__Phascolarctobacterium.s__Phascolarctobacterium_succinatutens	1.15795e-10	1.15795e-10	0.0410743
PWY0-1296: purine ribonucleosides degradation|g__Eubacterium.s__Eubacterium_rectale	1.1688e-10	1.1688e-10	0.0410579
PWY-6700: queuosine biosynthesis|g__Burkholderiales_noname.s__Burkholderiales_bacterium_1_1_47	1.17222e-10	1.17222e-10	0.0410528
PWY-5188: tetrapyrrole biosynthesis I (from glutamate)|g__Akkermansia.s__Akkermansia_muciniphila	1.2329e-10	1.2329e-10	0.0409641
PWY-6122: 5-aminoimidazole ribonucleotide biosynthesis II|g__Blautia.s__Ruminococcus_obeum	1.25318e-10	1.25318e-10	0.0409354
PWY-6277: superpathway of 5-aminoimidazole ribonucleotide biosynthesis|g__Blautia.s__Ruminococcus_obeum	1.25318e-10	1.25318e-10	0.0409354
PWY-2942: L-lysine biosynthesis III|g__Bacteroides.s__Bacteroides_xylanisolvens	1.27302e-10	1.27302e-10	0.0409078
COA-PWY: coenzyme A biosynthesis I|g__Akkermansia.s__Akkermansia_muciniphila	1.29146e-10	1.29146e-10	0.0408825
PWY-6387:UDP-N-acetylmuramoyl-pentapeptidebiosynthesisII(lysine-containing)|g__Bifidobacterium.s__Bifidobacterium_adolescentis	1.29359e-10	1.29359e-10	0.0408796
PWY-1042: glycolysis IV (plant cytosol)|g__Bacteroides.s__Bacteroides_xylanisolvens	1.2971e-10	1.2971e-10	0.0408748
PWY-6121: 5-aminoimidazole ribonucleotide biosynthesis I|g__Roseburia.s__Roseburia_intestinalis	1.29766e-10	1.29766e-10	0.0408741
PANTOSYN-PWY: pantothenate and coenzyme A biosynthesis I|g__Bacteroides.s__Bacteroides_xylanisolvens	1.29807e-10	1.29807e-10	0.0408735
PWY0-845: superpathway of pyridoxal 5'-phosphate biosynthesis and salvage|g__Bacteroides.s__Bacteroides_fragilis	1.30917e-10	1.30917e-10	0.0408585
COMPLETE-ARO-PWY: superpathway of aromatic amino acid biosynthesis|g__Eubacterium.s__Eubacterium_siraeum	1.32896e-10	1.32896e-10	0.0408321
PWY0-1479: tRNA processing|g__Burkholderiales_noname.s__Burkholderiales_bacterium_1_1_47	1.33585e-10	1.33585e-10	0.0408231
PWY-7228: superpathway of guanosine nucleotides de novo biosynthesis I|g__Desulfovibrio.s__Desulfovibrio_piger	1.35009e-10	1.35009e-10	0.0408044
PWY-6122: 5-aminoimidazole ribonucleotide biosynthesis II|g__Dorea.s__Dorea_longicatena	1.39667e-10	1.39667e-10	0.0407448
PWY-6277: superpathway of 5-aminoimidazole ribonucleotide biosynthesis|g__Dorea.s__Dorea_longicatena	1.39667e-10	1.39667e-10	0.0407448
PWY-7219: adenosine ribonucleotides de novo biosynthesis|g__Lachnospiraceae_noname.s__Lachnospiraceae_bacterium_5_1_63FAA	1.43615e-10	1.43615e-10	0.0406957
PWY-7221: guanosine ribonucleotides de novo biosynthesis|g__Bifidobacterium.s__Bifidobacterium_longum	1.47527e-10	1.47527e-10	0.0406485
PANTO-PWY: phosphopantothenate biosynthesis I|g__Akkermansia.s__Akkermansia_muciniphila	1.54066e-10	1.54066e-10	0.0405722
ARO-PWY: chorismate biosynthesis I|g__Dorea.s__Dorea_formicigenerans	1.55466e-10	1.55466e-10	0.0405563
PWY-6737: starch degradation V|g__Coprococcus.s__Coprococcus_catus	1.58375e-10	1.58375e-10	0.0405237
DTDPRHAMSYN-PWY: dTDP-L-rhamnose biosynthesis I|g__Erysipelotrichaceae_noname.s__Eubacterium_biforme	1.58567e-10	1.58567e-10	0.0405216
PWY-3841: folate transformations II|g__Bacteroides.s__Bacteroides_fragilis	1.69101e-10	1.69101e-10	0.0404084
PWY-7220: adenosine deoxyribonucleotides de novo biosynthesis II|g__Clostridiales_noname.s__Clostridiales_bacterium_1_7_47FAA	1.69418e-10	1.69418e-10	0.0404051
PWY-7222: guanosine deoxyribonucleotides de novo biosynthesis II|g__Clostridiales_noname.s__Clostridiales_bacterium_1_7_47FAA	1.69418e-10	1.69418e-10	0.0404051
PWY-2942: L-lysine biosynthesis III|g__Bacteroides.s__Bacteroides_fragilis	1.71369e-10	1.71369e-10	0.040385
PWY-4242: pantothenate and coenzyme A biosynthesis III|g__Akkermansia.s__Akkermansia_muciniphila	1.74557e-10	1.74557e-10	0.0403526
PWY-6317: galactose degradation I (Leloir pathway)|g__Anaerostipes.s__Anaerostipes_hadrus	1.75882e-10	1.75882e-10	0.0403393
PWY-7237: myo-, chiro- and scillo-inositol degradation|g__Dorea.s__Dorea_longicatena	1.77192e-10	1.77192e-10	0.0403262
PWY-6386:UDP-N-acetylmuramoyl-pentapeptidebiosynthesisII(lysine-containing)|g__Bacteroides.s__Bacteroides_fragilis	1.85847e-10	1.85847e-10	0.0402423
PWY-7237: myo-, chiro- and scillo-inositol degradation|g__Oscillibacter.s__Oscillibacter_sp_KLE_1745	1.90767e-10	1.90767e-10	0.0401963
PWY-5686: UMP biosynthesis|g__Desulfovibrio.s__Desulfovibrio_piger	1.92649e-10	1.92649e-10	0.0401791
PWY-7219: adenosine ribonucleotides de novo biosynthesis|g__Lachnospiraceae_noname.s__Lachnospiraceae_bacterium_7_1_58FAA	2.04027e-10	2.04027e-10	0.0400781
PWY-621: sucrose degradation III (sucrose invertase)|g__Blautia.s__Ruminococcus_obeum	2.0885e-10	2.0885e-10	0.040037
PEPTIDOGLYCANSYN-PWY: peptidoglycan biosynthesis I (meso-diaminopimelate containing)|g__Bifidobacterium.s__Bifidobacterium_adolescentis	2.13546e-10	2.13546e-10	0.0399978
PYRIDOXSYN-PWY: pyridoxal 5'-phosphate biosynthesis I|g__Bacteroides.s__Bacteroides_xylanisolvens	2.17461e-10	2.17461e-10	0.0399659
PWY-7221: guanosine ribonucleotides de novo biosynthesis|g__Roseburia.s__Roseburia_intestinalis	2.25705e-10	2.25705e-10	0.0399004
PWY-5686: UMP biosynthesis|g__Bacteroides.s__Bacteroides_fragilis	2.3107e-10	2.3107e-10	0.039859
PWY-7219: adenosine ribonucleotides de novo biosynthesis|g__Akkermansia.s__Akkermansia_muciniphila	2.31838e-10	2.31838e-10	0.0398532
1CMET2-PWY: N10-formyl-tetrahydrofolate biosynthesis|g__Bacteroides.s__Bacteroides_ovatus	2.34543e-10	2.34543e-10	0.0398328
PWY-6121: 5-aminoimidazole ribonucleotide biosynthesis I|g__Lachnospiraceae_noname.s__Lachnospiraceae_bacterium_3_1_46FAA	2.35813e-10	2.35813e-10	0.0398233
PWY-6387:UDP-N-acetylmuramoyl-pentapeptidebiosynthesisII(lysine-containing)|g__Bacteroides.s__Bacteroides_fragilis	2.3853e-10	2.3853e-10	0.0398031
PWY-7111: pyruvate fermentation to isobutanol (engineered)|g__Bacteroides.s__Bacteroides_dorei	2.3914e-10	2.3914e-10	0.0397986
PWY-6700: queuosine biosynthesis|g__Bacteroides.s__Bacteroides_xylanisolvens	2.44616e-10	2.44616e-10	0.0397588
PWY-6123: inosine-5'-phosphate biosynthesis I|g__Streptococcus.s__Streptococcus_salivarius	2.53416e-10	2.53416e-10	0.0396965
PWY-1042: glycolysis IV (plant cytosol)|g__Akkermansia.s__Akkermansia_muciniphila	2.53713e-10	2.53713e-10	0.0396945
COA-PWY: coenzyme A biosynthesis I|g__Bacteroides.s__Bacteroides_xylanisolvens	2.56516e-10	2.56516e-10	0.0396751
CALVIN-PWY: Calvin-Benson-Bassham cycle|g__Desulfovibrio.s__Desulfovibrio_piger	2.61428e-10	2.61428e-10	0.0396417
PWY-7220: adenosine deoxyribonucleotides de novo biosynthesis II|g__Burkholderiales_noname.s__Burkholderiales_bacterium_1_1_47	2.7198e-10	2.7198e-10	0.0395721
PWY-7222: guanosine deoxyribonucleotides de novo biosynthesis II|g__Burkholderiales_noname.s__Burkholderiales_bacterium_1_1_47	2.7198e-10	2.7198e-10	0.0395721
COMPLETE-ARO-PWY: superpathway of aromatic amino acid biosynthesis|g__Dorea.s__Dorea_longicatena	2.73283e-10	2.73283e-10	0.0395637
NONOXIPENT-PWY: pentose phosphate pathway (non-oxidative branch)|g__Roseburia.s__Roseburia_intestinalis	2.76839e-10	2.76839e-10	0.0395409
PWY-5097: L-lysine biosynthesis VI|g__Bacteroides.s__Bacteroides_fragilis	2.95369e-10	2.95369e-10	0.0394268
PWY-7111: pyruvate fermentation to isobutanol (engineered)|g__Burkholderiales_noname.s__Burkholderiales_bacterium_1_1_47	2.96331e-10	2.96331e-10	0.0394211
VALSYN-PWY: L-valine biosynthesis|g__Burkholderiales_noname.s__Burkholderiales_bacterium_1_1_47	2.96331e-10	2.96331e-10	0.0394211
PWY-6737: starch degradation V|g__Dorea.s__Dorea_longicatena	3.30936e-10	3.30936e-10	0.0392266
PWY-6703: preQ0 biosynthesis|g__Bacteroides.s__Bacteroides_fragilis	3.31197e-10	3.31197e-10	0.0392252
NONOXIPENT-PWY: pentose phosphate pathway (non-oxidative branch)|g__Desulfovibrio.s__Desulfovibrio_piger	3.34442e-10	3.34442e-10	0.039208
PWY-7357: thiamin formation from pyrithiamine and oxythiamine (yeast)|g__Roseburia.s__Roseburia_intestinalis	3.40528e-10	3.40528e-10	0.0391763
PWY-7663: gondoate biosynthesis (anaerobic)|g__Bacteroides.s__Bacteroides_fragilis	3.41431e-10	3.41431e-10	0.0391716
PWY0-1297: superpathway of purine deoxyribonucleosides degradation|g__Clostridiales_noname.s__Clostridiales_bacterium_1_7_47FAA	3.44165e-10	3.44165e-10	0.0391575
PWY0-1586: peptidoglycan maturation (meso-diaminopimelate containing)|g__Faecalibacterium.s__Faecalibacterium_prausnitzii	3.47391e-10	3.47391e-10	0.0391411
PWY-7221: guanosine ribonucleotides de novo biosynthesis|g__Burkholderiales_noname.s__Burkholderiales_bacterium_1_1_47	3.57454e-10	3.57454e-10	0.0390908
PWY-7323: superpathway of GDP-mannose-derived O-antigen building blocks biosynthesis|g__Bacteroides.s__Bacteroides_xylanisolvens	3.65898e-10	3.65898e-10	0.0390497
PANTO-PWY: phosphopantothenate biosynthesis I|g__Lachnospiraceae_noname.s__Lachnospiraceae_bacterium_5_1_63FAA	3.73348e-10	3.73348e-10	0.0390142
PWY-6317: galactose degradation I (Leloir pathway)|g__Lachnospiraceae_noname.s__Lachnospiraceae_bacterium_5_1_63FAA	3.76632e-10	3.76632e-10	0.0389987
PWY-6122: 5-aminoimidazole ribonucleotide biosynthesis II|g__Lachnospiraceae_noname.s__Lachnospiraceae_bacterium_3_1_46FAA	3.85793e-10	3.85793e-10	0.0389564
PWY-6277: superpathway of 5-aminoimidazole ribonucleotide biosynthesis|g__Lachnospiraceae_noname.s__Lachnospiraceae_bacterium_3_1_46FAA	3.85793e-10	3.85793e-10	0.0389564
PANTOSYN-PWY: pantothenate and coenzyme A biosynthesis I|g__Akkermansia.s__Akkermansia_muciniphila	3.9063e-10	3.9063e-10	0.0389345
PWY0-845: superpathway of pyridoxal 5'-phosphate biosynthesis and salvage|g__Bacteroides.s__Bacteroides_xylanisolvens	3.90955e-10	3.90955e-10	0.038933
PWY-1042: glycolysis IV (plant cytosol)|g__Bacteroides.s__Bacteroides_thetaiotaomicron	3.93792e-10	3.93792e-10	0.0389203
PANTO-PWY: phosphopantothenate biosynthesis I|g__Desulfovibrio.s__Desulfovibrio_piger	3.94602e-10	3.94602e-10	0.0389166
PWY-6703: preQ0 biosynthesis|g__Akkermansia.s__Akkermansia_muciniphila	4.05561e-10	4.05561e-10	0.0388684
PWY-6737: starch degradation V|g__Eubacterium.s__Eubacterium_ramulus	4.10347e-10	4.10347e-10	0.0388477
PWY-6122: 5-aminoimidazole ribonucleotide biosynthesis II|g__Roseburia.s__Roseburia_intestinalis	4.12065e-10	4.12065e-10	0.0388403
PWY-6277: superpathway of 5-aminoimidazole ribonucleotide biosynthesis|g__Roseburia.s__Roseburia_intestinalis	4.12065e-10	4.12065e-10	0.0388403
PWY-7219: adenosine ribonucleotides de novo biosynthesis|g__Lachnospiraceae_noname.s__Lachnospiraceae_bacterium_3_1_46FAA	4.1985e-10	4.1985e-10	0.0388074
DTDPRHAMSYN-PWY: dTDP-L-rhamnose biosynthesis I|g__Roseburia.s__Roseburia_intestinalis	4.2075e-10	4.2075e-10	0.0388036
PWY-6151: S-adenosyl-L-methionine cycle I|g__Clostridiales_noname.s__Clostridiales_bacterium_1_7_47FAA	4.21834e-10	4.21834e-10	0.038799
PANTO-PWY: phosphopantothenate biosynthesis I|g__Adlercreutzia.s__Adlercreutzia_equolifaciens	4.22098e-10	4.22098e-10	0.0387979
PWY-3841: folate transformations II|g__Akkermansia.s__Akkermansia_muciniphila	4.24075e-10	4.24075e-10	0.0387897
PWY-6936: seleno-amino acid biosynthesis|g__Dorea.s__Dorea_longicatena	4.31909e-10	4.31909e-10	0.0387575
PWY-6737: starch degradation V|g__Roseburia.s__Roseburia_intestinalis	4.43739e-10	4.43739e-10	0.0387098
PWY-4242: pantothenate and coenzyme A biosynthesis III|g__Bacteroides.s__Bacteroides_xylanisolvens	4.46982e-10	4.46982e-10	0.038697
PEPTIDOGLYCANSYN-PWY: peptidoglycan biosynthesis I (meso-diaminopimelate containing)|g__Bacteroides.s__Bacteroides_fragilis	4.49544e-10	4.49544e-10	0.0386869
PWY0-1296: purine ribonucleosides degradation|g__Erysipelotrichaceae_noname.s__Eubacterium_biforme	4.6231e-10	4.6231e-10	0.0386376
PANTO-PWY: phosphopantothenate biosynthesis I|g__Bacteroides.s__Bacteroides_fragilis	4.67961e-10	4.67961e-10	0.0386162
VALSYN-PWY: L-valine biosynthesis|g__Streptococcus.s__Streptococcus_salivarius	5.01196e-10	5.01196e-10	0.0384952
PWY-7221: guanosine ribonucleotides de novo biosynthesis|g__Akkermansia.s__Akkermansia_muciniphila	5.18881e-10	5.18881e-10	0.0384341
COA-PWY-1: coenzyme A biosynthesis II (mammalian)|g__Dorea.s__Dorea_formicigenerans	5.25465e-10	5.25465e-10	0.0384119
PWY-6700: queuosine biosynthesis|g__Bacteroides.s__Bacteroides_stercoris	5.38054e-10	5.38054e-10	0.0383702
PWY-6386:UDP-N-acetylmuramoyl-pentapeptidebiosynthesisII(lysine-containing)|g__Desulfovibrio.s__Desulfovibrio_piger	5.38652e-10	5.38652e-10	0.0383682
PWY-6385: peptidoglycan biosynthesis III (mycobacteria)|g__Bacteroides.s__Bacteroides_fragilis	5.42709e-10	5.42709e-10	0.038355
PWY-6317: galactose degradation I (Leloir pathway)|g__Faecalibacterium.s__Faecalibacterium_prausnitzii	5.5207e-10	5.5207e-10	0.0383248
PWY66-422: D-galactose degradation V (Leloir pathway)|g__Faecalibacterium.s__Faecalibacterium_prausnitzii	5.5207e-10	5.5207e-10	0.0383248
PWY-6700: queuosine biosynthesis|g__Bacteroides.s__Bacteroides_thetaiotaomicron	5.76423e-10	5.76423e-10	0.0382487
PWY-7228: superpathway of guanosine nucleotides de novo biosynthesis I|g__Akkermansia.s__Akkermansia_muciniphila	5.85587e-10	5.85587e-10	0.0382209
PWY-5100: pyruvate fermentation to acetate and lactate II|g__Roseburia.s__Roseburia_intestinalis	5.85971e-10	5.85971e-10	0.0382198
PEPTIDOGLYCANSYN-PWY: peptidoglycan biosynthesis I (meso-diaminopimelate containing)|g__Desulfovibrio.s__Desulfovibrio_piger	5.92188e-10	5.92188e-10	0.0382012
1CMET2-PWY: N10-formyl-tetrahydrofolate biosynthesis|g__Bacteroides.s__Bacteroides_fragilis	5.92258e-10	5.92258e-10	0.0382009
PWY-4242: pantothenate and coenzyme A biosynthesis III|g__Desulfovibrio.s__Desulfovibrio_piger	6.08686e-10	6.08686e-10	0.0381527
PWY0-1296: purine ribonucleosides degradation|g__Clostridiales_noname.s__Clostridiales_bacterium_1_7_47FAA	6.49816e-10	6.49816e-10	0.0380374
PWY-6700: queuosine biosynthesis|g__Blautia.s__Ruminococcus_torques	6.5435e-10	6.5435e-10	0.0380251
PWY-5100: pyruvate fermentation to acetate and lactate II|g__Anaerostipes.s__Anaerostipes_hadrus	6.59773e-10	6.59773e-10	0.0380106
PWY-6609: adenine and adenosine salvage III|g__Bacteroides.s__Bacteroides_fragilis	6.71419e-10	6.71419e-10	0.0379797
PWY-7221: guanosine ribonucleotides de novo biosynthesis|g__Streptococcus.s__Streptococcus_salivarius	6.72056e-10	6.72056e-10	0.0379781
PWY-6122: 5-aminoimidazole ribonucleotide biosynthesis II|g__Akkermansia.s__Akkermansia_muciniphila	6.97193e-10	6.97193e-10	0.0379133
PWY-6277: superpathway of 5-aminoimidazole ribonucleotide biosynthesis|g__Akkermansia.s__Akkermansia_muciniphila	6.97193e-10	6.97193e-10	0.0379133
PWY-7221: guanosine ribonucleotides de novo biosynthesis|g__Lachnospiraceae_noname.s__Lachnospiraceae_bacterium_1_1_57FAA	7.14579e-10	7.14579e-10	0.0378699
DTDPRHAMSYN-PWY: dTDP-L-rhamnose biosynthesis I|g__Blautia.s__Ruminococcus_obeum	7.16865e-10	7.16865e-10	0.0378642
PWY-6387:UDP-N-acetylmuramoyl-pentapeptidebiosynthesisII(lysine-containing)|g__Desulfovibrio.s__Desulfovibrio_piger	7.42639e-10	7.42639e-10	0.0378019
PWY-4242: pantothenate and coenzyme A biosynthesis III|g__Bacteroides.s__Bacteroides_ovatus	7.60196e-10	7.60196e-10	0.0377607
PWY66-422: D-galactose degradation V (Leloir pathway)|g__Lachnospiraceae_noname.s__Lachnospiraceae_bacterium_5_1_63FAA	7.69328e-10	7.69328e-10	0.0377396
PWY-6151: S-adenosyl-L-methionine cycle I|g__Roseburia.s__Roseburia_intestinalis	7.72085e-10	7.72085e-10	0.0377333
PWY-7111: pyruvate fermentation to isobutanol (engineered)|g__Streptococcus.s__Streptococcus_salivarius	7.7607e-10	7.7607e-10	0.0377242
PWY-5097: L-lysine biosynthesis VI|g__Akkermansia.s__Akkermansia_muciniphila	7.96898e-10	7.96898e-10	0.0376775
NONMEVIPP-PWY: methylerythritol phosphate pathway I|g__Flavonifractor.s__Flavonifractor_plautii	8.1793e-10	8.1793e-10	0.0376316
PWY-6703: preQ0 biosynthesis|g__Bacteroides.s__Bacteroides_stercoris	8.28513e-10	8.28513e-10	0.0376089
PWY-7219: adenosine ribonucleotides de novo biosynthesis|g__Clostridiales_noname.s__Clostridiales_bacterium_1_7_47FAA	8.3448e-10	8.3448e-10	0.0375962
PWY-7357: thiamin formation from pyrithiamine and oxythiamine (yeast)|g__Blautia.s__Ruminococcus_obeum	8.38078e-10	8.38078e-10	0.0375886
PWY-7221: guanosine ribonucleotides de novo biosynthesis|g__Bacteroides.s__Bacteroides_fragilis	8.64466e-10	8.64466e-10	0.0375339
NONMEVIPP-PWY: methylerythritol phosphate pathway I|g__Bacteroides.s__Bacteroides_xylanisolvens	8.75416e-10	8.75416e-10	0.0375117
PWY-7221: guanosine ribonucleotides de novo biosynthesis|g__Parasutterella.s__Parasutterella_excrementihominis	8.78885e-10	8.78885e-10	0.0375048
RHAMCAT-PWY: L-rhamnose degradation I|g__Bacteroides.s__Bacteroides_thetaiotaomicron	8.91671e-10	8.91671e-10	0.0374793
COMPLETE-ARO-PWY: superpathway of aromatic amino acid biosynthesis|g__Roseburia.s__Roseburia_intestinalis	8.95016e-10	8.95016e-10	0.0374727
PWY-5667: CDP-diacylglycerol biosynthesis I|g__Blautia.s__Ruminococcus_obeum	9.06195e-10	9.06195e-10	0.0374508
PWY0-1319: CDP-diacylglycerol biosynthesis II|g__Blautia.s__Ruminococcus_obeum	9.06195e-10	9.06195e-10	0.0374508
PWY-4702: phytate degradation I|g__Akkermansia.s__Akkermansia_muciniphila	9.06915e-10	9.06915e-10	0.0374494
NONMEVIPP-PWY: methylerythritol phosphate pathway I|g__Akkermansia.s__Akkermansia_muciniphila	9.38099e-10	9.38099e-10	0.0373897
PWY-5667: CDP-diacylglycerol biosynthesis I|g__Flavonifractor.s__Flavonifractor_plautii	9.64737e-10	9.64737e-10	0.0373403
PWY0-1319: CDP-diacylglycerol biosynthesis II|g__Flavonifractor.s__Flavonifractor_plautii	9.64737e-10	9.64737e-10	0.0373403
ASPASN-PWY: superpathway of L-aspartate and L-asparagine biosynthesis|g__Bacteroides.s__Bacteroides_thetaiotaomicron	9.75304e-10	9.75304e-10	0.0373211
PWY-5097: L-lysine biosynthesis VI|g__Bacteroides.s__Bacteroides_xylanisolvens	9.89848e-10	9.89848e-10	0.0372949
PWY-6163: chorismate biosynthesis from 3-dehydroquinate|g__Dorea.s__Dorea_longicatena	1.00439e-09	1.00439e-09	0.0372692
ARO-PWY: chorismate biosynthesis I|g__Roseburia.s__Roseburia_intestinalis	1.12807e-09	1.12807e-09	0.0370642
PWY0-1296: purine ribonucleosides degradation|g__Lachnospiraceae_noname.s__Lachnospiraceae_bacterium_1_1_57FAA	1.13452e-09	1.13452e-09	0.0370542
PWY-2942: L-lysine biosynthesis III|g__Akkermansia.s__Akkermansia_muciniphila	1.14186e-09	1.14186e-09	0.0370428
PWY-7111: pyruvate fermentation to isobutanol (engineered)|g__Akkermansia.s__Akkermansia_muciniphila	1.17103e-09	1.17103e-09	0.0369983
PWY-6609: adenine and adenosine salvage III|g__Erysipelotrichaceae_noname.s__Eubacterium_biforme	1.20278e-09	1.20278e-09	0.036951
PWY-5686: UMP biosynthesis|g__Flavonifractor.s__Flavonifractor_plautii	1.22078e-09	1.22078e-09	0.0369248
PWY-6163: chorismate biosynthesis from 3-dehydroquinate|g__Lachnospiraceae_noname.s__Lachnospiraceae_bacterium_3_1_46FAA	1.23308e-09	1.23308e-09	0.0369071
VALSYN-PWY: L-valine biosynthesis|g__Anaerostipes.s__Anaerostipes_hadrus	1.24913e-09	1.24913e-09	0.0368843
PEPTIDOGLYCANSYN-PWY: peptidoglycan biosynthesis I (meso-diaminopimelate containing)|g__Bacteroides.s__Bacteroides_xylanisolvens	1.28146e-09	1.28146e-09	0.0368392
PWY-5667: CDP-diacylglycerol biosynthesis I|g__Lachnospiraceae_noname.s__Lachnospiraceae_bacterium_3_1_46FAA	1.31094e-09	1.31094e-09	0.036799
PWY0-1319: CDP-diacylglycerol biosynthesis II|g__Lachnospiraceae_noname.s__Lachnospiraceae_bacterium_3_1_46FAA	1.31094e-09	1.31094e-09	0.036799
PWY-7663: gondoate biosynthesis (anaerobic)|g__Bacteroides.s__Bacteroides_thetaiotaomicron	1.33813e-09	1.33813e-09	0.0367628
COA-PWY: coenzyme A biosynthesis I|g__Faecalibacterium.s__Faecalibacterium_prausnitzii	1.36166e-09	1.36166e-09	0.036732
SALVADEHYPOX-PWY: adenosine nucleotides degradation II|g__Roseburia.s__Roseburia_intestinalis	1.37888e-09	1.37888e-09	0.0367098
1CMET2-PWY: N10-formyl-tetrahydrofolate biosynthesis|g__Akkermansia.s__Akkermansia_muciniphila	1.38324e-09	1.38324e-09	0.0367042
PWY-6387:UDP-N-acetylmuramoyl-pentapeptidebiosynthesisII(lysine-containing)|g__Blautia.s__Ruminococcus_obeum	1.41193e-09	1.41193e-09	0.0366679
PWY-6168: flavin biosynthesis III (fungi)|g__Bacteroides.s__Bacteroides_thetaiotaomicron	1.41812e-09	1.41812e-09	0.0366602
PANTO-PWY: phosphopantothenate biosynthesis I|g__Lachnospiraceae_noname.s__Lachnospiraceae_bacterium_1_1_57FAA	1.44493e-09	1.44493e-09	0.0366272
PWY-7229: superpathway of adenosine nucleotides de novo biosynthesis I|g__Clostridiales_noname.s__Clostridiales_bacterium_1_7_47FAA	1.46776e-09	1.46776e-09	0.0365995
VALSYN-PWY: L-valine biosynthesis|g__Phascolarctobacterium.s__Phascolarctobacterium_succinatutens	1.46782e-09	1.46782e-09	0.0365994
PWY-6737: starch degradation V|g__Lachnospiraceae_noname.s__Lachnospiraceae_bacterium_5_1_63FAA	1.49768e-09	1.49768e-09	0.0365638
PWY-6385: peptidoglycan biosynthesis III (mycobacteria)|g__Bacteroides.s__Bacteroides_xylanisolvens	1.52241e-09	1.52241e-09	0.0365349
PWY-6737: starch degradation V|g__Akkermansia.s__Akkermansia_muciniphila	1.54695e-09	1.54695e-09	0.0365067
PWY-6387:UDP-N-acetylmuramoyl-pentapeptidebiosynthesisII(lysine-containing)|g__Bacteroides.s__Bacteroides_xylanisolvens	1.56502e-09	1.56502e-09	0.0364861
PWY-4984: urea cycle|g__Lachnospiraceae_noname.s__Lachnospiraceae_bacterium_7_1_58FAA	1.74202e-09	1.74202e-09	0.0362969
PWY-6386:UDP-N-acetylmuramoyl-pentapeptidebiosynthesisII(lysine-containing)|g__Bacteroides.s__Bacteroides_xylanisolvens	1.8677e-09	1.8677e-09	0.0361738
THRESYN-PWY: superpathway of L-threonine biosynthesis|g__Erysipelotrichaceae_noname.s__Eubacterium_biforme	1.8851e-09	1.8851e-09	0.0361574
PWY-6121: 5-aminoimidazole ribonucleotide biosynthesis I|g__Faecalibacterium.s__Faecalibacterium_prausnitzii	1.92586e-09	1.92586e-09	0.0361196
PWY-6737: starch degradation V|g__Anaerostipes.s__Anaerostipes_hadrus	1.97866e-09	1.97866e-09	0.0360718
PWY-5100: pyruvate fermentation to acetate and lactate II|g__Lachnospiraceae_noname.s__Lachnospiraceae_bacterium_5_1_63FAA	1.97947e-09	1.97947e-09	0.0360711
ASPASN-PWY: superpathway of L-aspartate and L-asparagine biosynthesis|g__Bacteroides.s__Bacteroides_xylanisolvens	2.00314e-09	2.00314e-09	0.0360501
PWY-7219: adenosine ribonucleotides de novo biosynthesis|g__Bacteroides.s__Bacteroides_thetaiotaomicron	2.02771e-09	2.02771e-09	0.0360285
PWY-6608: guanosine nucleotides degradation III|g__Roseburia.s__Roseburia_intestinalis	2.10592e-09	2.10592e-09	0.0359617
PWY-6126: superpathway of adenosine nucleotides de novo biosynthesis II|g__Clostridiales_noname.s__Clostridiales_bacterium_1_7_47FAA	2.16208e-09	2.16208e-09	0.0359152
UNINTEGRATED:|g__Subdoligranulum.s__Subdoligranulum_sp_4_3_54A2FAA	2.20879e-09	2.20879e-09	0.0358774
PWY-7228: superpathway of guanosine nucleotides de novo biosynthesis I|g__Parabacteroides.s__Parabacteroides_distasonis	2.3139e-09	2.3139e-09	0.0357952
PWY-5659: GDP-mannose biosynthesis|g__Faecalibacterium.s__Faecalibacterium_prausnitzii	2.3818e-09	2.3818e-09	0.0357441
PWY-6123: inosine-5'-phosphate biosynthesis I|g__Bacteroides.s__Bacteroides_xylanisolvens	2.406e-09	2.406e-09	0.0357262
VALSYN-PWY: L-valine biosynthesis|g__Akkermansia.s__Akkermansia_muciniphila	2.46728e-09	2.46728e-09	0.0356818
PWY-3841: folate transformations II|g__Streptococcus.s__Streptococcus_salivarius	2.49337e-09	2.49337e-09	0.0356632
PWY-6121: 5-aminoimidazole ribonucleotide biosynthesis I|g__Akkermansia.s__Akkermansia_muciniphila	2.50669e-09	2.50669e-09	0.0356537
TRPSYN-PWY: L-tryptophan biosynthesis|g__Bacteroides.s__Bacteroides_fragilis	2.50975e-09	2.50975e-09	0.0356516
PWY-6588: pyruvate fermentation to acetone|g__Lachnospiraceae_noname.s__Lachnospiraceae_bacterium_5_1_63FAA	2.53339e-09	2.53339e-09	0.035635
PANTO-PWY: phosphopantothenate biosynthesis I|g__Parasutterella.s__Parasutterella_excrementihominis	2.5895e-09	2.5895e-09	0.0355963
PWY-6124: inosine-5'-phosphate biosynthesis II|g__Bacteroides.s__Bacteroides_fragilis	2.60034e-09	2.60034e-09	0.0355889
PWY0-1296: purine ribonucleosides degradation|g__Streptococcus.s__Streptococcus_salivarius	2.83573e-09	2.83573e-09	0.0354357
PWY-5695: urate biosynthesis/inosine 5'-phosphate degradation|g__Roseburia.s__Roseburia_intestinalis	2.87424e-09	2.87424e-09	0.0354118
PWY-6936: seleno-amino acid biosynthesis|g__Erysipelotrichaceae_noname.s__Eubacterium_biforme	2.99192e-09	2.99192e-09	0.0353409
PWY0-1296: purine ribonucleosides degradation|g__Blautia.s__Ruminococcus_obeum	2.997e-09	2.997e-09	0.0353379
PWY-7219: adenosine ribonucleotides de novo biosynthesis|g__Gordonibacter.s__Gordonibacter_pamelaeae	3.02749e-09	3.02749e-09	0.03532
PWY-6163: chorismate biosynthesis from 3-dehydroquinate|g__Blautia.s__Ruminococcus_obeum	3.05326e-09	3.05326e-09	0.035305
ARO-PWY: chorismate biosynthesis I|g__Dorea.s__Dorea_longicatena	3.05601e-09	3.05601e-09	0.0353034
PWY-621: sucrose degradation III (sucrose invertase)|g__Clostridiales_noname.s__Clostridiales_bacterium_1_7_47FAA	3.06565e-09	3.06565e-09	0.0352978
PEPTIDOGLYCANSYN-PWY: peptidoglycan biosynthesis I (meso-diaminopimelate containing)|g__Blautia.s__Ruminococcus_obeum	3.12316e-09	3.12316e-09	0.035265
NONMEVIPP-PWY: methylerythritol phosphate pathway I|g__Dorea.s__Dorea_longicatena	3.15341e-09	3.15341e-09	0.0352479
PWY-6122: 5-aminoimidazole ribonucleotide biosynthesis II|g__Eubacterium.s__Eubacterium_ramulus	3.24854e-09	3.24854e-09	0.0351953
PWY-6277: superpathway of 5-aminoimidazole ribonucleotide biosynthesis|g__Eubacterium.s__Eubacterium_ramulus	3.24854e-09	3.24854e-09	0.0351953
PWY-6122: 5-aminoimidazole ribonucleotide biosynthesis II|g__Adlercreutzia.s__Adlercreutzia_equolifaciens	3.36395e-09	3.36395e-09	0.0351336
PWY-6277: superpathway of 5-aminoimidazole ribonucleotide biosynthesis|g__Adlercreutzia.s__Adlercreutzia_equolifaciens	3.36395e-09	3.36395e-09	0.0351336
PWY-5097: L-lysine biosynthesis VI|g__Bacteroides.s__Bacteroides_thetaiotaomicron	3.36969e-09	3.36969e-09	0.0351306
PANTOSYN-PWY: pantothenate and coenzyme A biosynthesis I|g__Desulfovibrio.s__Desulfovibrio_piger	3.47566e-09	3.47566e-09	0.0350758
PWY-6386:UDP-N-acetylmuramoyl-pentapeptidebiosynthesisI(meso-diaminopimelatecontaining)|g__Lachnospiraceae_noname.s__Lachnospiraceae_bacterium_3_1_46FAA	3.51742e-09	3.51742e-09	0.0350547
PWY-7219: adenosine ribonucleotides de novo biosynthesis|g__Phascolarctobacterium.s__Phascolarctobacterium_succinatutens	3.6093e-09	3.6093e-09	0.0350091
PWY-5667: CDP-diacylglycerol biosynthesis I|g__Roseburia.s__Roseburia_intestinalis	3.68644e-09	3.68644e-09	0.0349717
PWY0-1319: CDP-diacylglycerol biosynthesis II|g__Roseburia.s__Roseburia_intestinalis	3.68644e-09	3.68644e-09	0.0349717
PWY-6387:UDP-N-acetylmuramoyl-pentapeptidebiosynthesisI(meso-diaminopimelatecontaining)|g__Flavonifractor.s__Flavonifractor_plautii	3.71331e-09	3.71331e-09	0.0349588
PWY-7221: guanosine ribonucleotides de novo biosynthesis|g__Bacteroides.s__Bacteroides_xylanisolvens	3.87781e-09	3.87781e-09	0.0348821
COA-PWY-1: coenzyme A biosynthesis II (mammalian)|g__Bacteroides.s__Bacteroides_fragilis	4.04e-09	4.04e-09	0.0348096
PWY-6163: chorismate biosynthesis from 3-dehydroquinate|g__Desulfovibrio.s__Desulfovibrio_piger	4.0849e-09	4.0849e-09	0.0347901
COBALSYN-PWY: adenosylcobalamin salvage from cobinamide I|g__Roseburia.s__Roseburia_intestinalis	4.19853e-09	4.19853e-09	0.0347415
PWY-7111: pyruvate fermentation to isobutanol (engineered)|g__Clostridiales_noname.s__Clostridiales_bacterium_1_7_47FAA	4.35558e-09	4.35558e-09	0.0346765
PWY-6121: 5-aminoimidazole ribonucleotide biosynthesis I|g__Dorea.s__Dorea_longicatena	4.51344e-09	4.51344e-09	0.0346135
DTDPRHAMSYN-PWY: dTDP-L-rhamnose biosynthesis I|g__Bacteroides.s__Bacteroides_fragilis	4.5441e-09	4.5441e-09	0.0346016
PWY-7219: adenosine ribonucleotides de novo biosynthesis|g__Anaerostipes.s__Anaerostipes_hadrus	4.80905e-09	4.80905e-09	0.0345013
ARO-PWY: chorismate biosynthesis I|g__Lachnospiraceae_noname.s__Lachnospiraceae_bacterium_3_1_46FAA	4.91241e-09	4.91241e-09	0.0344636
ARGININE-SYN4-PWY: L-ornithine de novo biosynthesis|g__Bacteroides.s__Bacteroides_fragilis	5.19251e-09	5.19251e-09	0.0343655
PWY-5695: urate biosynthesis/inosine 5'-phosphate degradation|g__Bacteroides.s__Bacteroides_fragilis	5.45469e-09	5.45469e-09	0.0342783
PWY-6163: chorismate biosynthesis from 3-dehydroquinate|g__Bacteroides.s__Bacteroides_fragilis	5.49151e-09	5.49151e-09	0.0342664
COA-PWY: coenzyme A biosynthesis I|g__Phascolarctobacterium.s__Phascolarctobacterium_succinatutens	5.81373e-09	5.81373e-09	0.0341654
PWY-5667: CDP-diacylglycerol biosynthesis I|g__Clostridiales_noname.s__Clostridiales_bacterium_1_7_47FAA	5.85888e-09	5.85888e-09	0.0341517
PWY0-1319: CDP-diacylglycerol biosynthesis II|g__Clostridiales_noname.s__Clostridiales_bacterium_1_7_47FAA	5.85888e-09	5.85888e-09	0.0341517
PWY-6387:UDP-N-acetylmuramoyl-pentapeptidebiosynthesisI(meso-diaminopimelatecontaining)|g__Lachnospiraceae_noname.s__Lachnospiraceae_bacterium_3_1_46FAA	5.89942e-09	5.89942e-09	0.0341395
PWY-7357: thiamin formation from pyrithiamine and oxythiamine (yeast)|g__Phascolarctobacterium.s__Phascolarctobacterium_succinatutens	5.90093e-09	5.90093e-09	0.034139
VALSYN-PWY: L-valine biosynthesis|g__Lachnospiraceae_noname.s__Lachnospiraceae_bacterium_5_1_63FAA	6.23644e-09	6.23644e-09	0.0340411
TRPSYN-PWY: L-tryptophan biosynthesis|g__Anaerostipes.s__Anaerostipes_hadrus	6.40661e-09	6.40661e-09	0.0339935
PWY-7111: pyruvate fermentation to isobutanol (engineered)|g__Lachnospiraceae_noname.s__Lachnospiraceae_bacterium_3_1_46FAA	6.44463e-09	6.44463e-09	0.033983
VALSYN-PWY: L-valine biosynthesis|g__Lachnospiraceae_noname.s__Lachnospiraceae_bacterium_3_1_46FAA	6.44463e-09	6.44463e-09	0.033983
PEPTIDOGLYCANSYN-PWY: peptidoglycan biosynthesis I (meso-diaminopimelate containing)|g__Lachnospiraceae_noname.s__Lachnospiraceae_bacterium_3_1_46FAA	6.56329e-09	6.56329e-09	0.0339507
PEPTIDOGLYCANSYN-PWY: peptidoglycan biosynthesis I (meso-diaminopimelate containing)|g__Flavonifractor.s__Flavonifractor_plautii	6.82564e-09	6.82564e-09	0.0338813
PWY-7208: superpathway of pyrimidine nucleobases salvage|g__Adlercreutzia.s__Adlercreutzia_equolifaciens	6.9066e-09	6.9066e-09	0.0338604
PWY-6122: 5-aminoimidazole ribonucleotide biosynthesis II|g__Lachnospiraceae_noname.s__Lachnospiraceae_bacterium_5_1_63FAA	7.0512e-09	7.0512e-09	0.0338237
PWY-6277: superpathway of 5-aminoimidazole ribonucleotide biosynthesis|g__Lachnospiraceae_noname.s__Lachnospiraceae_bacterium_5_1_63FAA	7.0512e-09	7.0512e-09	0.0338237
SER-GLYSYN-PWY: superpathway of L-serine and glycine biosynthesis I|g__Phascolarctobacterium.s__Phascolarctobacterium_succinatutens	7.28033e-09	7.28033e-09	0.033767
HISTSYN-PWY: L-histidine biosynthesis|g__Bifidobacterium.s__Bifidobacterium_adolescentis	7.28967e-09	7.28967e-09	0.0337648
PWY-6122: 5-aminoimidazole ribonucleotide biosynthesis II|g__Anaerostipes.s__Anaerostipes_hadrus	7.35302e-09	7.35302e-09	0.0337494
PWY-6277: superpathway of 5-aminoimidazole ribonucleotide biosynthesis|g__Anaerostipes.s__Anaerostipes_hadrus	7.35302e-09	7.35302e-09	0.0337494
PWY-5188: tetrapyrrole biosynthesis I (from glutamate)|g__Flavonifractor.s__Flavonifractor_plautii	7.41078e-09	7.41078e-09	0.0337356
ILEUSYN-PWY: L-isoleucine biosynthesis I (from threonine)|g__Akkermansia.s__Akkermansia_muciniphila	7.60622e-09	7.60622e-09	0.0336895
HISTSYN-PWY: L-histidine biosynthesis|g__Flavonifractor.s__Flavonifractor_plautii	7.67876e-09	7.67876e-09	0.0336726
PWY-6386:UDP-N-acetylmuramoyl-pentapeptidebiosynthesisI(meso-diaminopimelatecontaining)|g__Erysipelotrichaceae_noname.s__Eubacterium_biforme	7.71056e-09	7.71056e-09	0.0336653
PWY-6387:UDP-N-acetylmuramoyl-pentapeptidebiosynthesisI(meso-diaminopimelatecontaining)|g__Phascolarctobacterium.s__Phascolarctobacterium_succinatutens	8.06773e-09	8.06773e-09	0.0335851
PWY-6122: 5-aminoimidazole ribonucleotide biosynthesis II|g__Phascolarctobacterium.s__Phascolarctobacterium_succinatutens	8.22314e-09	8.22314e-09	0.0335513
PWY-6277: superpathway of 5-aminoimidazole ribonucleotide biosynthesis|g__Phascolarctobacterium.s__Phascolarctobacterium_succinatutens	8.22314e-09	8.22314e-09	0.0335513
COMPLETE-ARO-PWY: superpathway of aromatic amino acid biosynthesis|g__Lachnospiraceae_noname.s__Lachnospiraceae_bacterium_3_1_46FAA	8.29611e-09	8.29611e-09	0.0335357
PWY-5667: CDP-diacylglycerol biosynthesis I|g__Dorea.s__Dorea_longicatena	8.50422e-09	8.50422e-09	0.0334918
PWY0-1319: CDP-diacylglycerol biosynthesis II|g__Dorea.s__Dorea_longicatena	8.50422e-09	8.50422e-09	0.0334918
PWY-5104: L-isoleucine biosynthesis IV|g__Anaerostipes.s__Anaerostipes_hadrus	8.5205e-09	8.5205e-09	0.0334884
ARO-PWY: chorismate biosynthesis I|g__Blautia.s__Ruminococcus_obeum	8.52086e-09	8.52086e-09	0.0334883
PWY-7219: adenosine ribonucleotides de novo biosynthesis|g__Ruminococcus.s__Ruminococcus_lactaris	8.755e-09	8.755e-09	0.0334403
PWY0-1296: purine ribonucleosides degradation|g__Lachnospiraceae_noname.s__Lachnospiraceae_bacterium_5_1_63FAA	9.68168e-09	9.68168e-09	0.033262
1CMET2-PWY: N10-formyl-tetrahydrofolate biosynthesis|g__Bacteroides.s__Bacteroides_xylanisolvens	9.7144e-09	9.7144e-09	0.033256
TRPSYN-PWY: L-tryptophan biosynthesis|g__Phascolarctobacterium.s__Phascolarctobacterium_succinatutens	9.81e-09	9.81e-09	0.0332386
PWY-2942: L-lysine biosynthesis III|g__Faecalibacterium.s__Faecalibacterium_prausnitzii	1.01804e-08	1.01804e-08	0.033173
GLYCOGENSYNTH-PWY: glycogen biosynthesis I (from ADP-D-Glucose)|g__Lachnospiraceae_noname.s__Lachnospiraceae_bacterium_5_1_63FAA	1.03032e-08	1.03032e-08	0.0331517
PWY-7221: guanosine ribonucleotides de novo biosynthesis|g__Clostridiales_noname.s__Clostridiales_bacterium_1_7_47FAA	1.04944e-08	1.04944e-08	0.0331191
NONMEVIPP-PWY: methylerythritol phosphate pathway I|g__Lachnospiraceae_noname.s__Lachnospiraceae_bacterium_3_1_46FAA	1.0606e-08	1.0606e-08	0.0331004
PWY0-845: superpathway of pyridoxal 5'-phosphate biosynthesis and salvage|g__Bacteroides.s__Bacteroides_thetaiotaomicron	1.07841e-08	1.07841e-08	0.0330708
DTDPRHAMSYN-PWY: dTDP-L-rhamnose biosynthesis I|g__Coprococcus.s__Coprococcus_catus	1.11829e-08	1.11829e-08	0.0330065
PWY-6609: adenine and adenosine salvage III|g__Streptococcus.s__Streptococcus_salivarius	1.12271e-08	1.12271e-08	0.0329995
PWY-5188: tetrapyrrole biosynthesis I (from glutamate)|g__Blautia.s__Ruminococcus_obeum	1.13877e-08	1.13877e-08	0.0329743
BRANCHED-CHAIN-AA-SYN-PWY: superpathway of branched amino acid biosynthesis|g__Akkermansia.s__Akkermansia_muciniphila	1.21116e-08	1.21116e-08	0.032865
NONMEVIPP-PWY: methylerythritol phosphate pathway I|g__Phascolarctobacterium.s__Phascolarctobacterium_succinatutens	1.21713e-08	1.21713e-08	0.0328563
DTDPRHAMSYN-PWY: dTDP-L-rhamnose biosynthesis I|g__Bacteroides.s__Bacteroides_xylanisolvens	1.22909e-08	1.22909e-08	0.032839
PWY-6700: queuosine biosynthesis|g__Akkermansia.s__Akkermansia_muciniphila	1.23316e-08	1.23316e-08	0.0328331
PWY-5686: UMP biosynthesis|g__Dorea.s__Dorea_longicatena	1.25073e-08	1.25073e-08	0.0328081
PWY-6387:UDP-N-acetylmuramoyl-pentapeptidebiosynthesisI(meso-diaminopimelatecontaining)|g__Erysipelotrichaceae_noname.s__Eubacterium_biforme	1.26122e-08	1.26122e-08	0.0327932
PWY-5097: L-lysine biosynthesis VI|g__Bacteroides.s__Bacteroides_stercoris	1.27037e-08	1.27037e-08	0.0327804
PEPTIDOGLYCANSYN-PWY: peptidoglycan biosynthesis I (meso-diaminopimelate containing)|g__Faecalibacterium.s__Faecalibacterium_prausnitzii	1.28017e-08	1.28017e-08	0.0327668
PWY-6123: inosine-5'-phosphate biosynthesis I|g__Bacteroides.s__Bacteroides_fragilis	1.32495e-08	1.32495e-08	0.0327058
PWY-6737: starch degradation V|g__Lachnospiraceae_noname.s__Lachnospiraceae_bacterium_3_1_46FAA	1.34296e-08	1.34296e-08	0.0326819
HISTSYN-PWY: L-histidine biosynthesis|g__Bacteroides.s__Bacteroides_thetaiotaomicron	1.36754e-08	1.36754e-08	0.0326497
ARGININE-SYN4-PWY: L-ornithine de novo biosynthesis|g__Bacteroides.s__Bacteroides_xylanisolvens	1.38853e-08	1.38853e-08	0.0326227
HISTSYN-PWY: L-histidine biosynthesis|g__Bifidobacterium.s__Bifidobacterium_longum	1.39276e-08	1.39276e-08	0.0326173
PANTO-PWY: phosphopantothenate biosynthesis I|g__Bacteroides.s__Bacteroides_thetaiotaomicron	1.43076e-08	1.43076e-08	0.0325696
PWY-6609: adenine and adenosine salvage III|g__Lachnospiraceae_noname.s__Lachnospiraceae_bacterium_5_1_63FAA	1.45086e-08	1.45086e-08	0.0325448
UNINTEGRATED:|g__Gemella.s__Gemella_sanguinis	1.45612e-08	1.45612e-08	0.0325384
PWY-6703: preQ0 biosynthesis|g__Bacteroides.s__Bacteroides_xylanisolvens	1.51838e-08	1.51838e-08	0.0324642
PWY-5103: L-isoleucine biosynthesis III|g__Akkermansia.s__Akkermansia_muciniphila	1.5282e-08	1.5282e-08	0.0324527
SER-GLYSYN-PWY: superpathway of L-serine and glycine biosynthesis I|g__Gordonibacter.s__Gordonibacter_pamelaeae	1.58103e-08	1.58103e-08	0.0323924
PWY-6163: chorismate biosynthesis from 3-dehydroquinate|g__Roseburia.s__Roseburia_intestinalis	1.58927e-08	1.58927e-08	0.0323832
HOMOSER-METSYN-PWY: L-methionine biosynthesis I|g__Anaerostipes.s__Anaerostipes_hadrus	1.64208e-08	1.64208e-08	0.0323252
PWY-5686: UMP biosynthesis|g__Bacteroides.s__Bacteroides_thetaiotaomicron	1.69816e-08	1.69816e-08	0.0322657
DTDPRHAMSYN-PWY: dTDP-L-rhamnose biosynthesis I|g__Lachnospiraceae_noname.s__Lachnospiraceae_bacterium_5_1_63FAA	1.69894e-08	1.69894e-08	0.0322649
PWY-6386:UDP-N-acetylmuramoyl-pentapeptidebiosynthesisII(lysine-containing)|g__Blautia.s__Ruminococcus_obeum	1.72788e-08	1.72788e-08	0.0322349
COA-PWY-1: coenzyme A biosynthesis II (mammalian)|g__Phascolarctobacterium.s__Phascolarctobacterium_succinatutens	1.81197e-08	1.81197e-08	0.0321506
PWY-5695: urate biosynthesis/inosine 5'-phosphate degradation|g__Bacteroides.s__Bacteroides_thetaiotaomicron	1.81578e-08	1.81578e-08	0.0321469
PWY-7208: superpathway of pyrimidine nucleobases salvage|g__Akkermansia.s__Akkermansia_muciniphila	2.01197e-08	2.01197e-08	0.0319648
PWY-6386:UDP-N-acetylmuramoyl-pentapeptidebiosynthesisII(lysine-containing)|g__Flavonifractor.s__Flavonifractor_plautii	2.14443e-08	2.14443e-08	0.0318517
GLUTORN-PWY: L-ornithine biosynthesis|g__Coprococcus.s__Coprococcus_catus	2.23722e-08	2.23722e-08	0.0317765
RHAMCAT-PWY: L-rhamnose degradation I|g__Roseburia.s__Roseburia_intestinalis	2.24188e-08	2.24188e-08	0.0317728
PANTO-PWY: phosphopantothenate biosynthesis I|g__Anaerostipes.s__Anaerostipes_hadrus	2.2684e-08	2.2684e-08	0.0317519
COBALSYN-PWY: adenosylcobalamin salvage from cobinamide I|g__Faecalibacterium.s__Faecalibacterium_prausnitzii	2.31578e-08	2.31578e-08	0.0317152
NONMEVIPP-PWY: methylerythritol phosphate pathway I|g__Lachnospiraceae_noname.s__Lachnospiraceae_bacterium_1_1_57FAA	2.42597e-08	2.42597e-08	0.0316327
PWY-5188: tetrapyrrole biosynthesis I (from glutamate)|g__Lachnospiraceae_noname.s__Lachnospiraceae_bacterium_7_1_58FAA	2.4525e-08	2.4525e-08	0.0316134
PWY-1042: glycolysis IV (plant cytosol)|g__Lachnospiraceae_noname.s__Lachnospiraceae_bacterium_5_1_63FAA	2.4846e-08	2.4846e-08	0.0315903
NONOXIPENT-PWY: pentose phosphate pathway (non-oxidative branch)|g__Phascolarctobacterium.s__Phascolarctobacterium_succinatutens	2.59986e-08	2.59986e-08	0.0315098
PWY-7221: guanosine ribonucleotides de novo biosynthesis|g__Gemella.s__Gemella_morbillorum	2.67017e-08	2.67017e-08	0.0314624
PWY-5686: UMP biosynthesis|g__Phascolarctobacterium.s__Phascolarctobacterium_succinatutens	2.69734e-08	2.69734e-08	0.0314444
PWY-5667: CDP-diacylglycerol biosynthesis I|g__Lachnospiraceae_noname.s__Lachnospiraceae_bacterium_5_1_63FAA	2.8346e-08	2.8346e-08	0.0313563
PWY0-1319: CDP-diacylglycerol biosynthesis II|g__Lachnospiraceae_noname.s__Lachnospiraceae_bacterium_5_1_63FAA	2.8346e-08	2.8346e-08	0.0313563
PWY-1042: glycolysis IV (plant cytosol)|g__Lachnospiraceae_noname.s__Lachnospiraceae_bacterium_3_1_46FAA	2.96696e-08	2.96696e-08	0.0312753
PWY-7221: guanosine ribonucleotides de novo biosynthesis|g__Lachnospiraceae_noname.s__Lachnospiraceae_bacterium_3_1_46FAA	2.98063e-08	2.98063e-08	0.0312671
PWY-6124: inosine-5'-phosphate biosynthesis II|g__Lachnospiraceae_noname.s__Lachnospiraceae_bacterium_5_1_63FAA	3.07965e-08	3.07965e-08	0.0312091
THRESYN-PWY: superpathway of L-threonine biosynthesis|g__Phascolarctobacterium.s__Phascolarctobacterium_succinatutens	3.08753e-08	3.08753e-08	0.0312045
PEPTIDOGLYCANSYN-PWY: peptidoglycan biosynthesis I (meso-diaminopimelate containing)|g__Phascolarctobacterium.s__Phascolarctobacterium_succinatutens	3.11298e-08	3.11298e-08	0.0311899
SER-GLYSYN-PWY: superpathway of L-serine and glycine biosynthesis I|g__Anaerostipes.s__Anaerostipes_hadrus	3.12136e-08	3.12136e-08	0.0311852
PWY-6124: inosine-5'-phosphate biosynthesis II|g__Streptococcus.s__Streptococcus_thermophilus	3.15137e-08	3.15137e-08	0.0311682
COA-PWY-1: coenzyme A biosynthesis II (mammalian)|g__Erysipelotrichaceae_noname.s__Eubacterium_biforme	3.18637e-08	3.18637e-08	0.0311486
PWY-6386:UDP-N-acetylmuramoyl-pentapeptidebiosynthesisII(lysine-containing)|g__Eubacterium.s__Eubacterium_rectale	3.25866e-08	3.25866e-08	0.0311087
PWY-5695: urate biosynthesis/inosine 5'-phosphate degradation|g__Parabacteroides.s__Parabacteroides_distasonis	3.41269e-08	3.41269e-08	0.0310267
PWY-2942: L-lysine biosynthesis III|g__Bacteroides.s__Bacteroides_thetaiotaomicron	3.60105e-08	3.60105e-08	0.0309312
PWY-6386:UDP-N-acetylmuramoyl-pentapeptidebiosynthesisII(lysine-containing)|g__Phascolarctobacterium.s__Phascolarctobacterium_succinatutens	3.63865e-08	3.63865e-08	0.0309128
PWY-6385: peptidoglycan biosynthesis III (mycobacteria)|g__Faecalibacterium.s__Faecalibacterium_prausnitzii	3.70517e-08	3.70517e-08	0.0308806
P461-PWY: hexitol fermentation to lactate, formate, ethanol and acetate|g__Lachnospiraceae_noname.s__Lachnospiraceae_bacterium_5_1_63FAA	3.77506e-08	3.77506e-08	0.0308474
PWY-6121: 5-aminoimidazole ribonucleotide biosynthesis I|g__Coprococcus.s__Coprococcus_catus	4.02441e-08	4.02441e-08	0.0307338
PWY-6163: chorismate biosynthesis from 3-dehydroquinate|g__Lachnospiraceae_noname.s__Lachnospiraceae_bacterium_5_1_63FAA	4.04838e-08	4.04838e-08	0.0307232
PWY-6121: 5-aminoimidazole ribonucleotide biosynthesis I|g__Clostridiales_noname.s__Clostridiales_bacterium_1_7_47FAA	4.04896e-08	4.04896e-08	0.030723
SER-GLYSYN-PWY: superpathway of L-serine and glycine biosynthesis I|g__Lachnospiraceae_noname.s__Lachnospiraceae_bacterium_5_1_63FAA	4.05831e-08	4.05831e-08	0.0307189
COA-PWY-1: coenzyme A biosynthesis II (mammalian)|g__Clostridiales_noname.s__Clostridiales_bacterium_1_7_47FAA	4.08927e-08	4.08927e-08	0.0307054
PWY-7221: guanosine ribonucleotides de novo biosynthesis|g__Adlercreutzia.s__Adlercreutzia_equolifaciens	4.20148e-08	4.20148e-08	0.0306573
PWY-6700: queuosine biosynthesis|g__Adlercreutzia.s__Adlercreutzia_equolifaciens	4.44956e-08	4.44956e-08	0.0305553
7ALPHADEHYDROX-PWY: cholate degradation (bacteria, anaerobic)|g__Lachnospiraceae_noname.s__Lachnospiraceae_bacterium_5_1_57FAA	4.46489e-08	4.46489e-08	0.0305492
PWY-7219: adenosine ribonucleotides de novo biosynthesis|g__Gemella.s__Gemella_morbillorum	4.50591e-08	4.50591e-08	0.0305329
PWY-621: sucrose degradation III (sucrose invertase)|g__Anaerostipes.s__Anaerostipes_hadrus	4.67287e-08	4.67287e-08	0.0304683
PWY-5659: GDP-mannose biosynthesis|g__Anaerostipes.s__Anaerostipes_hadrus	4.8182e-08	4.8182e-08	0.0304138
PWY-6703: preQ0 biosynthesis|g__Adlercreutzia.s__Adlercreutzia_equolifaciens	4.91809e-08	4.91809e-08	0.0303774
PWY-6151: S-adenosyl-L-methionine cycle I|g__Anaerostipes.s__Anaerostipes_hadrus	4.98316e-08	4.98316e-08	0.030354
PEPTIDOGLYCANSYN-PWY: peptidoglycan biosynthesis I (meso-diaminopimelate containing)|g__Lachnospiraceae_noname.s__Lachnospiraceae_bacterium_7_1_58FAA	4.98998e-08	4.98998e-08	0.0303516
TRPSYN-PWY: L-tryptophan biosynthesis|g__Bacteroides.s__Bacteroides_xylanisolvens	5.11544e-08	5.11544e-08	0.0303074
PWY-4981: L-proline biosynthesis II (from arginine)|g__Clostridiales_noname.s__Clostridiales_bacterium_1_7_47FAA	5.15751e-08	5.15751e-08	0.0302929
COA-PWY-1: coenzyme A biosynthesis II (mammalian)|g__Dorea.s__Dorea_longicatena	5.17741e-08	5.17741e-08	0.030286
COA-PWY-1: coenzyme A biosynthesis II (mammalian)|g__Bacteroides.s__Bacteroides_thetaiotaomicron	5.20962e-08	5.20962e-08	0.030275
PWY-1269: CMP-3-deoxy-D-manno-octulosonate biosynthesis I|g__Bacteroides.s__Bacteroides_xylanisolvens	5.23786e-08	5.23786e-08	0.0302654
PWY-4981: L-proline biosynthesis II (from arginine)|g__Adlercreutzia.s__Adlercreutzia_equolifaciens	5.32494e-08	5.32494e-08	0.0302361
PWY0-1296: purine ribonucleosides degradation|g__Roseburia.s__Roseburia_intestinalis	5.41542e-08	5.41542e-08	0.0302061
PWY-6387:UDP-N-acetylmuramoyl-pentapeptidebiosynthesisII(lysine-containing)|g__Eubacterium.s__Eubacterium_rectale	5.42203e-08	5.42203e-08	0.030204
DTDPRHAMSYN-PWY: dTDP-L-rhamnose biosynthesis I|g__Clostridiales_noname.s__Clostridiales_bacterium_1_7_47FAA	5.47718e-08	5.47718e-08	0.030186
PWY-7111: pyruvate fermentation to isobutanol (engineered)|g__Flavonifractor.s__Flavonifractor_plautii	5.62465e-08	5.62465e-08	0.0301387
VALSYN-PWY: L-valine biosynthesis|g__Flavonifractor.s__Flavonifractor_plautii	5.62465e-08	5.62465e-08	0.0301387
COMPLETE-ARO-PWY: superpathway of aromatic amino acid biosynthesis|g__Blautia.s__Ruminococcus_obeum	5.64708e-08	5.64708e-08	0.0301317
THISYNARA-PWY: superpathway of thiamin diphosphate biosynthesis III (eukaryotes)|g__Phascolarctobacterium.s__Phascolarctobacterium_succinatutens	5.71858e-08	5.71858e-08	0.0301093
PWY0-1296: purine ribonucleosides degradation|g__Eubacterium.s__Eubacterium_ramulus	5.76698e-08	5.76698e-08	0.0300943
PWY-7219: adenosine ribonucleotides de novo biosynthesis|g__Streptococcus.s__Streptococcus_thermophilus	6.41923e-08	6.41923e-08	0.0299038
PWY-6121: 5-aminoimidazole ribonucleotide biosynthesis I|g__Phascolarctobacterium.s__Phascolarctobacterium_succinatutens	6.79047e-08	6.79047e-08	0.0298038
PWY-6700: queuosine biosynthesis|g__Anaerostipes.s__Anaerostipes_hadrus	6.83682e-08	6.83682e-08	0.0297917
PWY-7357: thiamin formation from pyrithiamine and oxythiamine (yeast)|g__Roseburia.s__Roseburia_inulinivorans	6.98699e-08	6.98699e-08	0.029753
PWY0-1296: purine ribonucleosides degradation|g__Lachnospiraceae_noname.s__Lachnospiraceae_bacterium_3_1_46FAA	7.07652e-08	7.07652e-08	0.0297304
COA-PWY-1: coenzyme A biosynthesis II (mammalian)|g__Lachnospiraceae_noname.s__Lachnospiraceae_bacterium_1_1_57FAA	7.16712e-08	7.16712e-08	0.0297078
PWY-7221: guanosine ribonucleotides de novo biosynthesis|g__Streptococcus.s__Streptococcus_thermophilus	7.35499e-08	7.35499e-08	0.0296617
NONOXIPENT-PWY: pentose phosphate pathway (non-oxidative branch)|g__Bacteroides.s__Bacteroides_thetaiotaomicron	7.65285e-08	7.65285e-08	0.0295911
PEPTIDOGLYCANSYN-PWY: peptidoglycan biosynthesis I (meso-diaminopimelate containing)|g__Erysipelotrichaceae_noname.s__Eubacterium_biforme	7.90876e-08	7.90876e-08	0.0295326
PWY-7197: pyrimidine deoxyribonucleotide phosphorylation|g__Adlercreutzia.s__Adlercreutzia_equolifaciens	8.03185e-08	8.03185e-08	0.0295051
PWY-6121: 5-aminoimidazole ribonucleotide biosynthesis I|g__Blautia.s__Ruminococcus_obeum	8.09129e-08	8.09129e-08	0.029492
PWY-5667: CDP-diacylglycerol biosynthesis I|g__Bacteroides.s__Bacteroides_thetaiotaomicron	8.20831e-08	8.20831e-08	0.0294665
PWY0-1319: CDP-diacylglycerol biosynthesis II|g__Bacteroides.s__Bacteroides_thetaiotaomicron	8.20831e-08	8.20831e-08	0.0294665
PANTO-PWY: phosphopantothenate biosynthesis I|g__Phascolarctobacterium.s__Phascolarctobacterium_succinatutens	8.54287e-08	8.54287e-08	0.0293954
COA-PWY: coenzyme A biosynthesis I|g__Clostridiales_noname.s__Clostridiales_bacterium_1_7_47FAA	8.79542e-08	8.79542e-08	0.0293435
PWY0-1297: superpathway of purine deoxyribonucleosides degradation|g__Streptococcus.s__Streptococcus_salivarius	9.04843e-08	9.04843e-08	0.0292931
CALVIN-PWY: Calvin-Benson-Bassham cycle|g__Lachnospiraceae_noname.s__Lachnospiraceae_bacterium_5_1_63FAA	9.09348e-08	9.09348e-08	0.0292842
PWY-3841: folate transformations II|g__Bacteroides.s__Bacteroides_xylanisolvens	9.26585e-08	9.26585e-08	0.0292508
GLYCOGENSYNTH-PWY: glycogen biosynthesis I (from ADP-D-Glucose)|g__Anaerostipes.s__Anaerostipes_hadrus	9.38681e-08	9.38681e-08	0.0292277
PWY-2942: L-lysine biosynthesis III|g__Lachnospiraceae_noname.s__Lachnospiraceae_bacterium_5_1_63FAA	9.39741e-08	9.39741e-08	0.0292257
PWY-7208: superpathway of pyrimidine nucleobases salvage|g__Streptococcus.s__Streptococcus_salivarius	9.49809e-08	9.49809e-08	0.0292068
PWY-6121: 5-aminoimidazole ribonucleotide biosynthesis I|g__Anaerostipes.s__Anaerostipes_hadrus	9.55239e-08	9.55239e-08	0.0291966
PWY-6609: adenine and adenosine salvage III|g__Bacteroides.s__Bacteroides_thetaiotaomicron	9.55984e-08	9.55984e-08	0.0291952
PWY-5695: urate biosynthesis/inosine 5'-phosphate degradation|g__Faecalibacterium.s__Faecalibacterium_prausnitzii	9.67283e-08	9.67283e-08	0.0291743
PANTO-PWY: phosphopantothenate biosynthesis I|g__Eubacterium.s__Eubacterium_rectale	9.7478e-08	9.7478e-08	0.0291606
ARGININE-SYN4-PWY: L-ornithine de novo biosynthesis|g__Bacteroides.s__Bacteroides_thetaiotaomicron	9.74807e-08	9.74807e-08	0.0291605
PWY-6703: preQ0 biosynthesis|g__Desulfovibrio.s__Desulfovibrio_piger	9.79914e-08	9.79914e-08	0.0291512
PWY-6163: chorismate biosynthesis from 3-dehydroquinate|g__Clostridiales_noname.s__Clostridiales_bacterium_1_7_47FAA	9.82459e-08	9.82459e-08	0.0291466
PWY-5097: L-lysine biosynthesis VI|g__Adlercreutzia.s__Adlercreutzia_equolifaciens	9.9532e-08	9.9532e-08	0.0291235
PWY-6151: S-adenosyl-L-methionine cycle I|g__Lachnospiraceae_noname.s__Lachnospiraceae_bacterium_5_1_63FAA	1.04219e-07	1.04219e-07	0.0290416
ASPASN-PWY: superpathway of L-aspartate and L-asparagine biosynthesis|g__Faecalibacterium.s__Faecalibacterium_prausnitzii	1.04765e-07	1.04765e-07	0.0290323
PWY-6123: inosine-5'-phosphate biosynthesis I|g__Coprococcus.s__Coprococcus_catus	1.05907e-07	1.05907e-07	0.029013
PWY-5384:sucrose degradation IV(sucrosephosphorylase)|g__Roseburia.s__Roseburia_intestinalis	1.06198e-07	1.06198e-07	0.0290081
PWY-6703: preQ0 biosynthesis|g__Streptococcus.s__Streptococcus_salivarius	1.074e-07	1.074e-07	0.0289881
NONOXIPENT-PWY: pentose phosphate pathway (non-oxidative branch)|g__Lachnospiraceae_noname.s__Lachnospiraceae_bacterium_5_1_63FAA	1.1592e-07	1.1592e-07	0.0288522
COMPLETE-ARO-PWY: superpathway of aromatic amino acid biosynthesis|g__Clostridiales_noname.s__Clostridiales_bacterium_1_7_47FAA	1.16535e-07	1.16535e-07	0.0288427
PWY-7208: superpathway of pyrimidine nucleobases salvage|g__Phascolarctobacterium.s__Phascolarctobacterium_succinatutens	1.16842e-07	1.16842e-07	0.028838
DTDPRHAMSYN-PWY: dTDP-L-rhamnose biosynthesis I|g__Anaerostipes.s__Anaerostipes_hadrus	1.21304e-07	1.21304e-07	0.0287713
COA-PWY-1: coenzyme A biosynthesis II (mammalian)|g__Parabacteroides.s__Parabacteroides_distasonis	1.24664e-07	1.24664e-07	0.0287227
PWY-6123: inosine-5'-phosphate biosynthesis I|g__Lachnospiraceae_noname.s__Lachnospiraceae_bacterium_5_1_63FAA	1.27969e-07	1.27969e-07	0.0286761
ARO-PWY: chorismate biosynthesis I|g__Clostridiales_noname.s__Clostridiales_bacterium_1_7_47FAA	1.34206e-07	1.34206e-07	0.0285913
PWY-7197: pyrimidine deoxyribonucleotide phosphorylation|g__Phascolarctobacterium.s__Phascolarctobacterium_succinatutens	1.35129e-07	1.35129e-07	0.0285791
PWY-6703: preQ0 biosynthesis|g__Bacteroides.s__Bacteroides_thetaiotaomicron	1.50028e-07	1.50028e-07	0.0283929
VALSYN-PWY: L-valine biosynthesis|g__Clostridiales_noname.s__Clostridiales_bacterium_1_7_47FAA	1.50219e-07	1.50219e-07	0.0283906
PWY-5695: urate biosynthesis/inosine 5'-phosphate degradation|g__Blautia.s__Ruminococcus_obeum	1.52795e-07	1.52795e-07	0.0283603
PWY-6387:UDP-N-acetylmuramoyl-pentapeptidebiosynthesisI(meso-diaminopimelatecontaining)|g__Adlercreutzia.s__Adlercreutzia_equolifaciens	1.54136e-07	1.54136e-07	0.0283448
THRESYN-PWY: superpathway of L-threonine biosynthesis|g__Anaerostipes.s__Anaerostipes_hadrus	1.61905e-07	1.61905e-07	0.0282572
PWY-5686: UMP biosynthesis|g__Anaerostipes.s__Anaerostipes_hadrus	1.66315e-07	1.66315e-07	0.0282093
PWY-6385: peptidoglycan biosynthesis III (mycobacteria)|g__Phascolarctobacterium.s__Phascolarctobacterium_succinatutens	1.84258e-07	1.84258e-07	0.0280268
PWY-2942: L-lysine biosynthesis III|g__Gordonibacter.s__Gordonibacter_pamelaeae	1.95316e-07	1.95316e-07	0.0279229
PWY-6703: preQ0 biosynthesis|g__Parabacteroides.s__Parabacteroides_distasonis	1.96249e-07	1.96249e-07	0.0279144
1CMET2-PWY: N10-formyl-tetrahydrofolate biosynthesis|g__Bacteroides.s__Bacteroides_thetaiotaomicron	1.97971e-07	1.97971e-07	0.0278988
COMPLETE-ARO-PWY: superpathway of aromatic amino acid biosynthesis|g__Lachnospiraceae_noname.s__Lachnospiraceae_bacterium_5_1_63FAA	1.98204e-07	1.98204e-07	0.0278967
COMPLETE-ARO-PWY: superpathway of aromatic amino acid biosynthesis|g__Eubacterium.s__Eubacterium_rectale	2.03847e-07	2.03847e-07	0.0278467
PWY-6387:UDP-N-acetylmuramoyl-pentapeptidebiosynthesisI(meso-diaminopimelatecontaining)|g__Lachnospiraceae_noname.s__Lachnospiraceae_bacterium_7_1_58FAA	2.09909e-07	2.09909e-07	0.0277945
PYRIDOXSYN-PWY: pyridoxal 5'-phosphate biosynthesis I|g__Bacteroides.s__Bacteroides_thetaiotaomicron	2.11071e-07	2.11071e-07	0.0277847
PEPTIDOGLYCANSYN-PWY: peptidoglycan biosynthesis I (meso-diaminopimelate containing)|g__Adlercreutzia.s__Adlercreutzia_equolifaciens	2.14044e-07	2.14044e-07	0.0277597
PWY-6122: 5-aminoimidazole ribonucleotide biosynthesis II|g__Roseburia.s__Roseburia_inulinivorans	2.15323e-07	2.15323e-07	0.0277491
PWY-6277: superpathway of 5-aminoimidazole ribonucleotide biosynthesis|g__Roseburia.s__Roseburia_inulinivorans	2.15323e-07	2.15323e-07	0.0277491
PWY-6270: isoprene biosynthesis I|g__Phascolarctobacterium.s__Phascolarctobacterium_succinatutens	2.25017e-07	2.25017e-07	0.0276706
PWY-6700: queuosine biosynthesis|g__Bacteroides.s__Bacteroides_cellulosilyticus	2.26618e-07	2.26618e-07	0.027658
PWY-7221: guanosine ribonucleotides de novo biosynthesis|g__Coprococcus.s__Coprococcus_catus	2.34885e-07	2.34885e-07	0.0275941
PWY-6700: queuosine biosynthesis|g__Phascolarctobacterium.s__Phascolarctobacterium_succinatutens	2.35126e-07	2.35126e-07	0.0275923
NONOXIPENT-PWY: pentose phosphate pathway (non-oxidative branch)|g__Anaerostipes.s__Anaerostipes_hadrus	2.35556e-07	2.35556e-07	0.027589
PWY-6386:UDP-N-acetylmuramoyl-pentapeptidebiosynthesisI(meso-diaminopimelatecontaining)|g__Adlercreutzia.s__Adlercreutzia_equolifaciens	2.37436e-07	2.37436e-07	0.0275749
COMPLETE-ARO-PWY: superpathway of aromatic amino acid biosynthesis|g__Phascolarctobacterium.s__Phascolarctobacterium_succinatutens	2.42006e-07	2.42006e-07	0.0275409
PWY-6122: 5-aminoimidazole ribonucleotide biosynthesis II|g__Streptococcus.s__Streptococcus_parasanguinis	2.45062e-07	2.45062e-07	0.0275185
PWY-6277: superpathway of 5-aminoimidazole ribonucleotide biosynthesis|g__Streptococcus.s__Streptococcus_parasanguinis	2.45062e-07	2.45062e-07	0.0275185
PWY-6386:UDP-N-acetylmuramoyl-pentapeptidebiosynthesisI(meso-diaminopimelatecontaining)|g__Lachnospiraceae_noname.s__Lachnospiraceae_bacterium_5_1_63FAA	2.4561e-07	2.4561e-07	0.0275145
P461-PWY: hexitol fermentation to lactate, formate, ethanol and acetate|g__Anaerostipes.s__Anaerostipes_hadrus	2.48633e-07	2.48633e-07	0.0274927
PWY-6122: 5-aminoimidazole ribonucleotide biosynthesis II|g__Clostridiales_noname.s__Clostridiales_bacterium_1_7_47FAA	2.48769e-07	2.48769e-07	0.0274917
PWY-6277: superpathway of 5-aminoimidazole ribonucleotide biosynthesis|g__Clostridiales_noname.s__Clostridiales_bacterium_1_7_47FAA	2.48769e-07	2.48769e-07	0.0274917
PWY-7221: guanosine ribonucleotides de novo biosynthesis|g__Eubacterium.s__Eubacterium_ramulus	2.55823e-07	2.55823e-07	0.0274419
THISYNARA-PWY: superpathway of thiamin diphosphate biosynthesis III (eukaryotes)|g__Blautia.s__Ruminococcus_obeum	2.68103e-07	2.68103e-07	0.0273583
PANTOSYN-PWY: pantothenate and coenzyme A biosynthesis I|g__Phascolarctobacterium.s__Phascolarctobacterium_succinatutens	2.70809e-07	2.70809e-07	0.0273404
METSYN-PWY: L-homoserine and L-methionine biosynthesis|g__Anaerostipes.s__Anaerostipes_hadrus	2.71694e-07	2.71694e-07	0.0273346
PWY-7221: guanosine ribonucleotides de novo biosynthesis|g__Phascolarctobacterium.s__Phascolarctobacterium_succinatutens	2.77963e-07	2.77963e-07	0.0272939
PWY-5667: CDP-diacylglycerol biosynthesis I|g__Faecalibacterium.s__Faecalibacterium_prausnitzii	2.8e-07	2.8e-07	0.0272809
PWY0-1319: CDP-diacylglycerol biosynthesis II|g__Faecalibacterium.s__Faecalibacterium_prausnitzii	2.8e-07	2.8e-07	0.0272809
PWY-7228: superpathway of guanosine nucleotides de novo biosynthesis I|g__Streptococcus.s__Streptococcus_salivarius	2.81733e-07	2.81733e-07	0.0272699
PANTOSYN-PWY: pantothenate and coenzyme A biosynthesis I|g__Blautia.s__Ruminococcus_torques	2.88029e-07	2.88029e-07	0.0272305
ARO-PWY: chorismate biosynthesis I|g__Lachnospiraceae_noname.s__Lachnospiraceae_bacterium_5_1_63FAA	3.01017e-07	3.01017e-07	0.0271518
PWY-7221: guanosine ribonucleotides de novo biosynthesis|g__Eubacterium.s__Eubacterium_rectale	3.06232e-07	3.06232e-07	0.0271212
PWY-5104: L-isoleucine biosynthesis IV|g__Lachnospiraceae_noname.s__Lachnospiraceae_bacterium_5_1_63FAA	3.12676e-07	3.12676e-07	0.027084
PYRIDNUCSYN-PWY: NAD biosynthesis I (from aspartate)|g__Anaerostipes.s__Anaerostipes_hadrus	3.17684e-07	3.17684e-07	0.0270557
PWY-5667: CDP-diacylglycerol biosynthesis I|g__Lachnospiraceae_noname.s__Lachnospiraceae_bacterium_1_1_57FAA	3.2303e-07	3.2303e-07	0.0270259
PWY0-1319: CDP-diacylglycerol biosynthesis II|g__Lachnospiraceae_noname.s__Lachnospiraceae_bacterium_1_1_57FAA	3.2303e-07	3.2303e-07	0.0270259
PWY-6121: 5-aminoimidazole ribonucleotide biosynthesis I|g__Eubacterium.s__Eubacterium_ramulus	3.28162e-07	3.28162e-07	0.0269978
PWY-724: superpathway of L-lysine, L-threonine and L-methionine biosynthesis II|g__Faecalibacterium.s__Faecalibacterium_prausnitzii	3.60322e-07	3.60322e-07	0.026831
PEPTIDOGLYCANSYN-PWY: peptidoglycan biosynthesis I (meso-diaminopimelate containing)|g__Lachnospiraceae_noname.s__Lachnospiraceae_bacterium_5_1_63FAA	3.61128e-07	3.61128e-07	0.0268271
PWY-6163: chorismate biosynthesis from 3-dehydroquinate|g__Anaerostipes.s__Anaerostipes_hadrus	3.61826e-07	3.61826e-07	0.0268236
PWY-7197: pyrimidine deoxyribonucleotide phosphorylation|g__Streptococcus.s__Streptococcus_salivarius	3.66216e-07	3.66216e-07	0.0268021
PWY-7221: guanosine ribonucleotides de novo biosynthesis|g__Bacteroides.s__Bacteroides_thetaiotaomicron	3.75003e-07	3.75003e-07	0.0267598
ARO-PWY: chorismate biosynthesis I|g__Phascolarctobacterium.s__Phascolarctobacterium_succinatutens	3.81984e-07	3.81984e-07	0.0267269
PWY-6121: 5-aminoimidazole ribonucleotide biosynthesis I|g__Lachnospiraceae_noname.s__Lachnospiraceae_bacterium_5_1_63FAA	3.86621e-07	3.86621e-07	0.0267054
PWY-1042: glycolysis IV (plant cytosol)|g__Anaerostipes.s__Anaerostipes_hadrus	3.90265e-07	3.90265e-07	0.0266886
PWY-5347: superpathway of L-methionine biosynthesis (transsulfuration)|g__Anaerostipes.s__Anaerostipes_hadrus	3.91021e-07	3.91021e-07	0.0266852
PWY-5695: urate biosynthesis/inosine 5'-phosphate degradation|g__Bacteroides.s__Bacteroides_ovatus	4.13445e-07	4.13445e-07	0.0265857
PWY-6386:UDP-N-acetylmuramoyl-pentapeptidebiosynthesisI(meso-diaminopimelatecontaining)|g__Lachnospiraceae_noname.s__Lachnospiraceae_bacterium_7_1_58FAA	4.24234e-07	4.24234e-07	0.0265397
PWY-7237: myo-, chiro- and scillo-inositol degradation|g__Lachnospiraceae_noname.s__Lachnospiraceae_bacterium_5_1_63FAA	4.25113e-07	4.25113e-07	0.026536
PWY-6387:UDP-N-acetylmuramoyl-pentapeptidebiosynthesisI(meso-diaminopimelatecontaining)|g__Lachnospiraceae_noname.s__Lachnospiraceae_bacterium_5_1_63FAA	4.45314e-07	4.45314e-07	0.0264531
PWY-6700: queuosine biosynthesis|g__Lachnospiraceae_noname.s__Lachnospiraceae_bacterium_5_1_63FAA	4.48046e-07	4.48046e-07	0.0264422
PWY-6122: 5-aminoimidazole ribonucleotide biosynthesis II|g__Streptococcus.s__Streptococcus_thermophilus	4.65593e-07	4.65593e-07	0.0263737
PWY-6277: superpathway of 5-aminoimidazole ribonucleotide biosynthesis|g__Streptococcus.s__Streptococcus_thermophilus	4.65593e-07	4.65593e-07	0.0263737
PWY-7560: methylerythritol phosphate pathway II|g__Phascolarctobacterium.s__Phascolarctobacterium_succinatutens	4.76089e-07	4.76089e-07	0.0263339
PWY-6386:UDP-N-acetylmuramoyl-pentapeptidebiosynthesisI(meso-diaminopimelatecontaining)|g__Anaerostipes.s__Anaerostipes_hadrus	5.15282e-07	5.15282e-07	0.0261927
PWY-4242: pantothenate and coenzyme A biosynthesis III|g__Phascolarctobacterium.s__Phascolarctobacterium_succinatutens	5.16937e-07	5.16937e-07	0.0261869
COBALSYN-PWY: adenosylcobalamin salvage from cobinamide I|g__Eubacterium.s__Eubacterium_rectale	5.42151e-07	5.42151e-07	0.0261019
PWY-6123: inosine-5'-phosphate biosynthesis I|g__Bacteroides.s__Bacteroides_thetaiotaomicron	5.4258e-07	5.4258e-07	0.0261005
PWY-7219: adenosine ribonucleotides de novo biosynthesis|g__Eubacterium.s__Eubacterium_ventriosum	5.43264e-07	5.43264e-07	0.0260983
MET-SAM-PWY: superpathway of S-adenosyl-L-methionine biosynthesis|g__Anaerostipes.s__Anaerostipes_hadrus	5.58783e-07	5.58783e-07	0.026048
PWY-6608: guanosine nucleotides degradation III|g__Coprococcus.s__Coprococcus_catus	5.8807e-07	5.8807e-07	0.0259568
PWY-5188: tetrapyrrole biosynthesis I (from glutamate)|g__Anaerostipes.s__Anaerostipes_hadrus	6.02556e-07	6.02556e-07	0.0259133
PWY-6609: adenine and adenosine salvage III|g__Coprococcus.s__Coprococcus_catus	6.04255e-07	6.04255e-07	0.0259083
HOMOSER-METSYN-PWY: L-methionine biosynthesis I|g__Lachnospiraceae_noname.s__Lachnospiraceae_bacterium_5_1_63FAA	6.06371e-07	6.06371e-07	0.025902
COBALSYN-PWY: adenosylcobalamin salvage from cobinamide I|g__Blautia.s__Ruminococcus_obeum	6.21876e-07	6.21876e-07	0.0258569
PWY-6387:UDP-N-acetylmuramoyl-pentapeptidebiosynthesisI(meso-diaminopimelatecontaining)|g__Anaerostipes.s__Anaerostipes_hadrus	6.30347e-07	6.30347e-07	0.0258328
PWY-724: superpathway of L-lysine, L-threonine and L-methionine biosynthesis II|g__Phascolarctobacterium.s__Phascolarctobacterium_succinatutens	6.30898e-07	6.30898e-07	0.0258312
COA-PWY-1: coenzyme A biosynthesis II (mammalian)|g__Bacteroides.s__Bacteroides_sp_2_1_22	6.35219e-07	6.35219e-07	0.025819
PWY-5659: GDP-mannose biosynthesis|g__Lachnospiraceae_noname.s__Lachnospiraceae_bacterium_5_1_63FAA	6.35264e-07	6.35264e-07	0.0258189
PWY-6163: chorismate biosynthesis from 3-dehydroquinate|g__Flavonifractor.s__Flavonifractor_plautii	6.37723e-07	6.37723e-07	0.025812
PWY-4242: pantothenate and coenzyme A biosynthesis III|g__Clostridiales_noname.s__Clostridiales_bacterium_1_7_47FAA	6.37895e-07	6.37895e-07	0.0258115
PWY-6121: 5-aminoimidazole ribonucleotide biosynthesis I|g__Clostridium.s__Clostridium_clostridioforme	6.38881e-07	6.38881e-07	0.0258088
PWY-6163: chorismate biosynthesis from 3-dehydroquinate|g__Phascolarctobacterium.s__Phascolarctobacterium_succinatutens	6.52352e-07	6.52352e-07	0.0257715
THRESYN-PWY: superpathway of L-threonine biosynthesis|g__Lachnospiraceae_noname.s__Lachnospiraceae_bacterium_5_1_63FAA	6.65501e-07	6.65501e-07	0.0257359
THISYNARA-PWY: superpathway of thiamin diphosphate biosynthesis III (eukaryotes)|g__Bacteroides.s__Bacteroides_xylanisolvens	6.66054e-07	6.66054e-07	0.0257344
ARO-PWY: chorismate biosynthesis I|g__Eubacterium.s__Eubacterium_rectale	6.88469e-07	6.88469e-07	0.0256753
PWY-5667: CDP-diacylglycerol biosynthesis I|g__Gordonibacter.s__Gordonibacter_pamelaeae	7.0153e-07	7.0153e-07	0.0256417
PWY0-1319: CDP-diacylglycerol biosynthesis II|g__Gordonibacter.s__Gordonibacter_pamelaeae	7.0153e-07	7.0153e-07	0.0256417
THISYNARA-PWY: superpathway of thiamin diphosphate biosynthesis III (eukaryotes)|g__Anaerostipes.s__Anaerostipes_hadrus	7.04943e-07	7.04943e-07	0.025633
PWY-6609: adenine and adenosine salvage III|g__Streptococcus.s__Streptococcus_thermophilus	7.17279e-07	7.17279e-07	0.025602
PWY-5667: CDP-diacylglycerol biosynthesis I|g__Ruminococcus.s__Ruminococcus_lactaris	7.28303e-07	7.28303e-07	0.0255748
PWY0-1319: CDP-diacylglycerol biosynthesis II|g__Ruminococcus.s__Ruminococcus_lactaris	7.28303e-07	7.28303e-07	0.0255748
PWY-6151: S-adenosyl-L-methionine cycle I|g__Eubacterium.s__Eubacterium_rectale	7.61243e-07	7.61243e-07	0.0254958
PWY-6123: inosine-5'-phosphate biosynthesis I|g__Streptococcus.s__Streptococcus_thermophilus	7.61285e-07	7.61285e-07	0.0254957
PWY0-1298: superpathway of pyrimidine deoxyribonucleosides degradation|g__Lachnospiraceae_noname.s__Lachnospiraceae_bacterium_5_1_63FAA	7.63549e-07	7.63549e-07	0.0254904
PWY-6121: 5-aminoimidazole ribonucleotide biosynthesis I|g__Streptococcus.s__Streptococcus_parasanguinis	7.98621e-07	7.98621e-07	0.0254101
PWY-5097: L-lysine biosynthesis VI|g__Phascolarctobacterium.s__Phascolarctobacterium_succinatutens	8.67673e-07	8.67673e-07	0.025262
PWY-7229: superpathway of adenosine nucleotides de novo biosynthesis I|g__Streptococcus.s__Streptococcus_salivarius	8.73505e-07	8.73505e-07	0.02525
PWY-7242: D-fructuronate degradation|g__Faecalibacterium.s__Faecalibacterium_prausnitzii	8.91872e-07	8.91872e-07	0.0252128
PWY-5686: UMP biosynthesis|g__Lachnospiraceae_noname.s__Lachnospiraceae_bacterium_5_1_63FAA	9.00166e-07	9.00166e-07	0.0251963
PWY-6151: S-adenosyl-L-methionine cycle I|g__Streptococcus.s__Streptococcus_salivarius	9.00649e-07	9.00649e-07	0.0251953
GLCMANNANAUT-PWY: superpathway of N-acetylglucosamine, N-acetylmannosamine and N-acetylneuraminate degradation|g__Blautia.s__Ruminococcus_torques	9.0606e-07	9.0606e-07	0.0251846
PWY-6121: 5-aminoimidazole ribonucleotide biosynthesis I|g__Parasutterella.s__Parasutterella_excrementihominis	9.22187e-07	9.22187e-07	0.0251531
PWY-2942: L-lysine biosynthesis III|g__Coprococcus.s__Coprococcus_catus	9.33509e-07	9.33509e-07	0.0251313
PWY-5188: tetrapyrrole biosynthesis I (from glutamate)|g__Lachnospiraceae_noname.s__Lachnospiraceae_bacterium_5_1_63FAA	9.44161e-07	9.44161e-07	0.025111
PWY-7357: thiamin formation from pyrithiamine and oxythiamine (yeast)|g__Lachnospiraceae_noname.s__Lachnospiraceae_bacterium_5_1_63FAA	9.57659e-07	9.57659e-07	0.0250856
PWY-7111: pyruvate fermentation to isobutanol (engineered)|g__Streptococcus.s__Streptococcus_thermophilus	9.72052e-07	9.72052e-07	0.025059
PWY-6122: 5-aminoimidazole ribonucleotide biosynthesis II|g__Gemella.s__Gemella_morbillorum	9.7844e-07	9.7844e-07	0.0250473
PWY-6277: superpathway of 5-aminoimidazole ribonucleotide biosynthesis|g__Gemella.s__Gemella_morbillorum	9.7844e-07	9.7844e-07	0.0250473
PEPTIDOGLYCANSYN-PWY: peptidoglycan biosynthesis I (meso-diaminopimelate containing)|g__Anaerostipes.s__Anaerostipes_hadrus	9.79945e-07	9.79945e-07	0.0250445
PWY-7221: guanosine ribonucleotides de novo biosynthesis|g__Clostridium.s__Clostridium_clostridioforme	9.88878e-07	9.88878e-07	0.0250283
PWY-5097: L-lysine biosynthesis VI|g__Parabacteroides.s__Parabacteroides_distasonis	9.96753e-07	9.96753e-07	0.0250141
PWY-5097: L-lysine biosynthesis VI|g__Lachnospiraceae_noname.s__Lachnospiraceae_bacterium_5_1_63FAA	1.0041e-06	1.0041e-06	0.025001
GLCMANNANAUT-PWY: superpathway of N-acetylglucosamine, N-acetylmannosamine and N-acetylneuraminate degradation|g__Dorea.s__Dorea_formicigenerans	1.00688e-06	1.00688e-06	0.024996
PWY-5667: CDP-diacylglycerol biosynthesis I|g__Clostridium.s__Clostridium_clostridioforme	1.02468e-06	1.02468e-06	0.0249647
PWY0-1319: CDP-diacylglycerol biosynthesis II|g__Clostridium.s__Clostridium_clostridioforme	1.02468e-06	1.02468e-06	0.0249647
PWY-7219: adenosine ribonucleotides de novo biosynthesis|g__Bacteroides.s__Bacteroides_sp_2_1_22	1.0367e-06	1.0367e-06	0.0249439
PWY-7219: adenosine ribonucleotides de novo biosynthesis|g__Clostridium.s__Clostridium_clostridioforme	1.07575e-06	1.07575e-06	0.0248778
PWY-6122: 5-aminoimidazole ribonucleotide biosynthesis II|g__Clostridium.s__Clostridium_clostridioforme	1.10343e-06	1.10343e-06	0.0248324
PWY-6277: superpathway of 5-aminoimidazole ribonucleotide biosynthesis|g__Clostridium.s__Clostridium_clostridioforme	1.10343e-06	1.10343e-06	0.0248324
COA-PWY: coenzyme A biosynthesis I|g__Eubacterium.s__Eubacterium_ventriosum	1.11572e-06	1.11572e-06	0.0248126
NONMEVIPP-PWY: methylerythritol phosphate pathway I|g__Blautia.s__Ruminococcus_obeum	1.11768e-06	1.11768e-06	0.0248094
PYRIDNUCSYN-PWY: NAD biosynthesis I (from aspartate)|g__Lachnospiraceae_noname.s__Lachnospiraceae_bacterium_5_1_63FAA	1.11842e-06	1.11842e-06	0.0248082
SER-GLYSYN-PWY: superpathway of L-serine and glycine biosynthesis I|g__Porphyromonas.s__Porphyromonas_asaccharolytica	1.11963e-06	1.11963e-06	0.0248063
PWY-6122: 5-aminoimidazole ribonucleotide biosynthesis II|g__Eubacterium.s__Eubacterium_ventriosum	1.14427e-06	1.14427e-06	0.0247674
PWY-6277: superpathway of 5-aminoimidazole ribonucleotide biosynthesis|g__Eubacterium.s__Eubacterium_ventriosum	1.14427e-06	1.14427e-06	0.0247674
PWY-7111: pyruvate fermentation to isobutanol (engineered)|g__Eubacterium.s__Eubacterium_rectale	1.15389e-06	1.15389e-06	0.0247524
VALSYN-PWY: L-valine biosynthesis|g__Eubacterium.s__Eubacterium_rectale	1.15389e-06	1.15389e-06	0.0247524
PWY-2942: L-lysine biosynthesis III|g__Parabacteroides.s__Parabacteroides_distasonis	1.1596e-06	1.1596e-06	0.0247436
PWY-5686: UMP biosynthesis|g__Parabacteroides.s__Parabacteroides_distasonis	1.21711e-06	1.21711e-06	0.0246571
PWY-7111: pyruvate fermentation to isobutanol (engineered)|g__Butyrivibrio.s__Butyrivibrio_crossotus	1.21772e-06	1.21772e-06	0.0246562
PWY-7208: superpathway of pyrimidine nucleobases salvage|g__Coprococcus.s__Coprococcus_catus	1.21832e-06	1.21832e-06	0.0246553
DTDPRHAMSYN-PWY: dTDP-L-rhamnose biosynthesis I|g__Bifidobacterium.s__Bifidobacterium_longum	1.22484e-06	1.22484e-06	0.0246457
PWY0-1296: purine ribonucleosides degradation|g__Streptococcus.s__Streptococcus_thermophilus	1.23938e-06	1.23938e-06	0.0246247
PWY-5667: CDP-diacylglycerol biosynthesis I|g__Butyrivibrio.s__Butyrivibrio_crossotus	1.26482e-06	1.26482e-06	0.0245883
PWY0-1319: CDP-diacylglycerol biosynthesis II|g__Butyrivibrio.s__Butyrivibrio_crossotus	1.26482e-06	1.26482e-06	0.0245883
NONOXIPENT-PWY: pentose phosphate pathway (non-oxidative branch)|g__Peptostreptococcus.s__Peptostreptococcus_stomatis	1.2755e-06	1.2755e-06	0.0245733
LACTOSECAT-PWY: lactose and galactose degradation I|g__Streptococcus.s__Streptococcus_salivarius	1.29318e-06	1.29318e-06	0.0245487
COBALSYN-PWY: adenosylcobalamin salvage from cobinamide I|g__Phascolarctobacterium.s__Phascolarctobacterium_succinatutens	1.2942e-06	1.2942e-06	0.0245473
PANTO-PWY: phosphopantothenate biosynthesis I|g__Butyrivibrio.s__Butyrivibrio_crossotus	1.30316e-06	1.30316e-06	0.0245349
PWY-6163: chorismate biosynthesis from 3-dehydroquinate|g__Eubacterium.s__Eubacterium_rectale	1.30603e-06	1.30603e-06	0.024531
PWY-6936: seleno-amino acid biosynthesis|g__Lachnospiraceae_noname.s__Lachnospiraceae_bacterium_5_1_63FAA	1.31105e-06	1.31105e-06	0.0245241
COMPLETE-ARO-PWY: superpathway of aromatic amino acid biosynthesis|g__Anaerostipes.s__Anaerostipes_hadrus	1.31326e-06	1.31326e-06	0.0245211
PWY-6588: pyruvate fermentation to acetone|g__Anaerostipes.s__Anaerostipes_hadrus	1.3641e-06	1.3641e-06	0.0244532
VALSYN-PWY: L-valine biosynthesis|g__Ruminococcus.s__Ruminococcus_lactaris	1.39559e-06	1.39559e-06	0.0244124
PWY-6737: starch degradation V|g__Roseburia.s__Roseburia_inulinivorans	1.40983e-06	1.40983e-06	0.0243942
UDPNAGSYN-PWY: UDP-N-acetyl-D-glucosamine biosynthesis I|g__Streptococcus.s__Streptococcus_thermophilus	1.43473e-06	1.43473e-06	0.0243629
PWY-6122: 5-aminoimidazole ribonucleotide biosynthesis II|g__Odoribacter.s__Odoribacter_splanchnicus	1.44871e-06	1.44871e-06	0.0243456
PWY-6277: superpathway of 5-aminoimidazole ribonucleotide biosynthesis|g__Odoribacter.s__Odoribacter_splanchnicus	1.44871e-06	1.44871e-06	0.0243456
PWY-5100: pyruvate fermentation to acetate and lactate II|g__Coprococcus.s__Coprococcus_catus	1.49225e-06	1.49225e-06	0.0242926
ARO-PWY: chorismate biosynthesis I|g__Anaerostipes.s__Anaerostipes_hadrus	1.50324e-06	1.50324e-06	0.0242795
PWY-6609: adenine and adenosine salvage III|g__Porphyromonas.s__Porphyromonas_asaccharolytica	1.50383e-06	1.50383e-06	0.0242788
PWY-3001: superpathway of L-isoleucine biosynthesis I|g__Coprococcus.s__Coprococcus_catus	1.51242e-06	1.51242e-06	0.0242686
PWY-6151: S-adenosyl-L-methionine cycle I|g__Butyrivibrio.s__Butyrivibrio_crossotus	1.52514e-06	1.52514e-06	0.0242536
PWY-5695: urate biosynthesis/inosine 5'-phosphate degradation|g__Coprococcus.s__Coprococcus_catus	1.52984e-06	1.52984e-06	0.0242481
SER-GLYSYN-PWY: superpathway of L-serine and glycine biosynthesis I|g__Faecalibacterium.s__Faecalibacterium_prausnitzii	1.61853e-06	1.61853e-06	0.0241473
PWY-7221: guanosine ribonucleotides de novo biosynthesis|g__Ruminococcus.s__Ruminococcus_callidus	1.62624e-06	1.62624e-06	0.0241388
DTDPRHAMSYN-PWY: dTDP-L-rhamnose biosynthesis I|g__Porphyromonas.s__Porphyromonas_asaccharolytica	1.6324e-06	1.6324e-06	0.024132
COA-PWY-1: coenzyme A biosynthesis II (mammalian)|g__Adlercreutzia.s__Adlercreutzia_equolifaciens	1.63978e-06	1.63978e-06	0.024124
PWY-7219: adenosine ribonucleotides de novo biosynthesis|g__Subdoligranulum.s__Subdoligranulum_sp_4_3_54A2FAA	1.65161e-06	1.65161e-06	0.0241111
PWY-7219: adenosine ribonucleotides de novo biosynthesis|g__Porphyromonas.s__Porphyromonas_asaccharolytica	1.68601e-06	1.68601e-06	0.0240742
PWY-6124: inosine-5'-phosphate biosynthesis II|g__Bacteroides.s__Bacteroides_thetaiotaomicron	1.72683e-06	1.72683e-06	0.0240314
PWY-7219: adenosine ribonucleotides de novo biosynthesis|g__Butyrivibrio.s__Butyrivibrio_crossotus	1.78041e-06	1.78041e-06	0.0239767
PWY-4242: pantothenate and coenzyme A biosynthesis III|g__Bacteroides.s__Bacteroides_sp_2_1_22	1.82588e-06	1.82588e-06	0.0239316
PWY-6121: 5-aminoimidazole ribonucleotide biosynthesis I|g__Streptococcus.s__Streptococcus_thermophilus	1.83216e-06	1.83216e-06	0.0239255
PWY-5097: L-lysine biosynthesis VI|g__Anaerostipes.s__Anaerostipes_hadrus	1.8398e-06	1.8398e-06	0.023918
PWY-724: superpathway of L-lysine, L-threonine and L-methionine biosynthesis II|g__Coprococcus.s__Coprococcus_catus	1.85056e-06	1.85056e-06	0.0239076
VALSYN-PWY: L-valine biosynthesis|g__Butyrivibrio.s__Butyrivibrio_crossotus	1.85997e-06	1.85997e-06	0.0238985
HISTSYN-PWY: L-histidine biosynthesis|g__Lachnospiraceae_noname.s__Lachnospiraceae_bacterium_7_1_58FAA	1.901e-06	1.901e-06	0.0238595
PWY-6124: inosine-5'-phosphate biosynthesis II|g__Faecalibacterium.s__Faecalibacterium_prausnitzii	1.90495e-06	1.90495e-06	0.0238558
PWY-7663: gondoate biosynthesis (anaerobic)|g__Odoribacter.s__Odoribacter_splanchnicus	1.92273e-06	1.92273e-06	0.0238391
PWY-5667: CDP-diacylglycerol biosynthesis I|g__Parabacteroides.s__Parabacteroides_distasonis	1.92786e-06	1.92786e-06	0.0238344
PWY0-1319: CDP-diacylglycerol biosynthesis II|g__Parabacteroides.s__Parabacteroides_distasonis	1.92786e-06	1.92786e-06	0.0238344
PWY-6386:UDP-N-acetylmuramoyl-pentapeptidebiosynthesisI(meso-diaminopimelatecontaining)|g__Faecalibacterium.s__Faecalibacterium_prausnitzii	1.97641e-06	1.97641e-06	0.0237899
PWY-6737: starch degradation V|g__Ruminococcus.s__Ruminococcus_lactaris	1.97826e-06	1.97826e-06	0.0237882
ILEUSYN-PWY: L-isoleucine biosynthesis I (from threonine)|g__Dorea.s__Dorea_formicigenerans	2.00439e-06	2.00439e-06	0.0237647
PWY-5667: CDP-diacylglycerol biosynthesis I|g__Subdoligranulum.s__Subdoligranulum_sp_4_3_54A2FAA	2.01064e-06	2.01064e-06	0.0237591
PWY0-1319: CDP-diacylglycerol biosynthesis II|g__Subdoligranulum.s__Subdoligranulum_sp_4_3_54A2FAA	2.01064e-06	2.01064e-06	0.0237591
PWY-6386:UDP-N-acetylmuramoyl-pentapeptidebiosynthesisI(meso-diaminopimelatecontaining)|g__Butyrivibrio.s__Butyrivibrio_crossotus	2.0329e-06	2.0329e-06	0.0237394
PWY-7237: myo-, chiro- and scillo-inositol degradation|g__Clostridium.s__Clostridium_symbiosum	2.05464e-06	2.05464e-06	0.0237204
PWY-6163: chorismate biosynthesis from 3-dehydroquinate|g__Clostridium.s__Clostridium_clostridioforme	2.08726e-06	2.08726e-06	0.0236922
VALSYN-PWY: L-valine biosynthesis|g__Bifidobacterium.s__Bifidobacterium_pseudocatenulatum	2.10268e-06	2.10268e-06	0.023679
UDPNAGSYN-PWY: UDP-N-acetyl-D-glucosamine biosynthesis I|g__Bifidobacterium.s__Bifidobacterium_pseudocatenulatum	2.11815e-06	2.11815e-06	0.0236659
PWY-7219: adenosine ribonucleotides de novo biosynthesis|g__Ruminococcus.s__Ruminococcus_champanellensis	2.14875e-06	2.14875e-06	0.0236402
PWY-6151: S-adenosyl-L-methionine cycle I|g__Subdoligranulum.s__Subdoligranulum_sp_4_3_54A2FAA	2.18058e-06	2.18058e-06	0.0236139
PWY-5667: CDP-diacylglycerol biosynthesis I|g__Clostridium.s__Clostridium_bolteae	2.20205e-06	2.20205e-06	0.0235964
PWY0-1319: CDP-diacylglycerol biosynthesis II|g__Clostridium.s__Clostridium_bolteae	2.20205e-06	2.20205e-06	0.0235964
PWY-5686: UMP biosynthesis|g__Bifidobacterium.s__Bifidobacterium_pseudocatenulatum	2.22291e-06	2.22291e-06	0.0235795
PWY-1861: formaldehyde assimilation II (RuMP Cycle)|g__Blautia.s__Ruminococcus_obeum	2.25525e-06	2.25525e-06	0.0235537
PWY-7221: guanosine ribonucleotides de novo biosynthesis|g__Butyrivibrio.s__Butyrivibrio_crossotus	2.26681e-06	2.26681e-06	0.0235445
COA-PWY-1: coenzyme A biosynthesis II (mammalian)|g__Clostridium.s__Clostridium_clostridioforme	2.29887e-06	2.29887e-06	0.0235194
PWY-6151: S-adenosyl-L-methionine cycle I|g__Roseburia.s__Roseburia_inulinivorans	2.34322e-06	2.34322e-06	0.0234852
VALSYN-PWY: L-valine biosynthesis|g__Streptococcus.s__Streptococcus_thermophilus	2.41821e-06	2.41821e-06	0.0234288
RHAMCAT-PWY: L-rhamnose degradation I|g__Bacteroides.s__Bacteroides_sp_2_1_22	2.44114e-06	2.44114e-06	0.0234119
PWY-6737: starch degradation V|g__Butyrivibrio.s__Butyrivibrio_crossotus	2.49517e-06	2.49517e-06	0.0233727
PWY-6387:UDP-N-acetylmuramoyl-pentapeptidebiosynthesisI(meso-diaminopimelatecontaining)|g__Butyrivibrio.s__Butyrivibrio_crossotus	2.5036e-06	2.5036e-06	0.0233666
PANTO-PWY: phosphopantothenate biosynthesis I|g__Ruminococcus.s__Ruminococcus_lactaris	2.55268e-06	2.55268e-06	0.0233319
PWY0-1296: purine ribonucleosides degradation|g__Clostridium.s__Clostridium_clostridioforme	2.61556e-06	2.61556e-06	0.0232883
COA-PWY: coenzyme A biosynthesis I|g__Bacteroides.s__Bacteroides_sp_2_1_22	2.65606e-06	2.65606e-06	0.0232608
PWY-6703: preQ0 biosynthesis|g__Lachnospiraceae_noname.s__Lachnospiraceae_bacterium_5_1_63FAA	2.68142e-06	2.68142e-06	0.0232438
PWY-7221: guanosine ribonucleotides de novo biosynthesis|g__Parabacteroides.s__Parabacteroides_distasonis	2.71281e-06	2.71281e-06	0.0232229
TRPSYN-PWY: L-tryptophan biosynthesis|g__Blautia.s__Ruminococcus_obeum	2.73336e-06	2.73336e-06	0.0232094
PWY-3841: folate transformations II|g__Bacteroides.s__Bacteroides_thetaiotaomicron	2.7393e-06	2.7393e-06	0.0232055
COA-PWY-1: coenzyme A biosynthesis II (mammalian)|g__Anaerostipes.s__Anaerostipes_hadrus	2.74876e-06	2.74876e-06	0.0231994
ARGSYN-PWY: L-arginine biosynthesis I (via L-ornithine)|g__Parasutterella.s__Parasutterella_excrementihominis	2.81485e-06	2.81485e-06	0.0231568
PWY-6123: inosine-5'-phosphate biosynthesis I|g__Streptococcus.s__Streptococcus_parasanguinis	2.82274e-06	2.82274e-06	0.0231518
PWY-3841: folate transformations II|g__Streptococcus.s__Streptococcus_thermophilus	2.85769e-06	2.85769e-06	0.0231298
PWY-7400: L-arginine biosynthesis IV (archaebacteria)|g__Parasutterella.s__Parasutterella_excrementihominis	2.86627e-06	2.86627e-06	0.0231244
PWY-7219: adenosine ribonucleotides de novo biosynthesis|g__Clostridium.s__Clostridium_bolteae	2.98595e-06	2.98595e-06	0.0230511
ILEUSYN-PWY: L-isoleucine biosynthesis I (from threonine)|g__Subdoligranulum.s__Subdoligranulum_sp_4_3_54A2FAA	3.0125e-06	3.0125e-06	0.0230353
VALSYN-PWY: L-valine biosynthesis|g__Subdoligranulum.s__Subdoligranulum_sp_4_3_54A2FAA	3.0125e-06	3.0125e-06	0.0230353
PWY-6386:UDP-N-acetylmuramoyl-pentapeptidebiosynthesisI(meso-diaminopimelatecontaining)|g__Parabacteroides.s__Parabacteroides_distasonis	3.09766e-06	3.09766e-06	0.0229854
PWY-5097: L-lysine biosynthesis VI|g__Eubacterium.s__Eubacterium_rectale	3.11615e-06	3.11615e-06	0.0229747
BRANCHED-CHAIN-AA-SYN-PWY: superpathway of branched amino acid biosynthesis|g__Subdoligranulum.s__Subdoligranulum_sp_4_3_54A2FAA	3.14324e-06	3.14324e-06	0.0229592
PWY-5103: L-isoleucine biosynthesis III|g__Subdoligranulum.s__Subdoligranulum_sp_4_3_54A2FAA	3.14503e-06	3.14503e-06	0.0229582
PWY-6609: adenine and adenosine salvage III|g__Odoribacter.s__Odoribacter_splanchnicus	3.16364e-06	3.16364e-06	0.0229476
NONMEVIPP-PWY: methylerythritol phosphate pathway I|g__Butyrivibrio.s__Butyrivibrio_crossotus	3.1769e-06	3.1769e-06	0.0229401
ARGSYNBSUB-PWY: L-arginine biosynthesis II (acetyl cycle)|g__Parasutterella.s__Parasutterella_excrementihominis	3.35118e-06	3.35118e-06	0.0228445
CALVIN-PWY: Calvin-Benson-Bassham cycle|g__Anaerostipes.s__Anaerostipes_hadrus	3.37763e-06	3.37763e-06	0.0228304
PWY-7219: adenosine ribonucleotides de novo biosynthesis|g__Parabacteroides.s__Parabacteroides_distasonis	3.37892e-06	3.37892e-06	0.0228297
PWY-6608: guanosine nucleotides degradation III|g__Blautia.s__Ruminococcus_obeum	3.41616e-06	3.41616e-06	0.0228101
PYRIDOXSYN-PWY: pyridoxal 5'-phosphate biosynthesis I|g__Porphyromonas.s__Porphyromonas_asaccharolytica	3.41644e-06	3.41644e-06	0.0228099
PWY-7663: gondoate biosynthesis (anaerobic)|g__Bacteroides.s__Bacteroides_sp_2_1_22	3.42765e-06	3.42765e-06	0.022804
METSYN-PWY: L-homoserine and L-methionine biosynthesis|g__Lachnospiraceae_noname.s__Lachnospiraceae_bacterium_5_1_63FAA	3.43612e-06	3.43612e-06	0.0227996
MET-SAM-PWY: superpathway of S-adenosyl-L-methionine biosynthesis|g__Lachnospiraceae_noname.s__Lachnospiraceae_bacterium_5_1_63FAA	3.4798e-06	3.4798e-06	0.022777
PWY-7111: pyruvate fermentation to isobutanol (engineered)|g__Subdoligranulum.s__Subdoligranulum_sp_4_3_54A2FAA	3.48921e-06	3.48921e-06	0.0227722
PWY0-1298: superpathway of pyrimidine deoxyribonucleosides degradation|g__Anaerostipes.s__Anaerostipes_hadrus	3.5186e-06	3.5186e-06	0.0227571
ARO-PWY: chorismate biosynthesis I|g__Clostridium.s__Clostridium_clostridioforme	3.63468e-06	3.63468e-06	0.022699
PWY-6737: starch degradation V|g__Streptococcus.s__Streptococcus_australis	3.70835e-06	3.70835e-06	0.022663
PWY-5686: UMP biosynthesis|g__Subdoligranulum.s__Subdoligranulum_sp_4_3_54A2FAA	3.71652e-06	3.71652e-06	0.0226591
PWY-7197: pyrimidine deoxyribonucleotide phosphorylation|g__Veillonella.s__Veillonella_parvula	3.80195e-06	3.80195e-06	0.0226184
PWY-4242: pantothenate and coenzyme A biosynthesis III|g__Faecalibacterium.s__Faecalibacterium_prausnitzii	3.80691e-06	3.80691e-06	0.022616
PWY-6122: 5-aminoimidazole ribonucleotide biosynthesis II|g__Bifidobacterium.s__Bifidobacterium_pseudocatenulatum	3.82395e-06	3.82395e-06	0.022608
PWY-6277: superpathway of 5-aminoimidazole ribonucleotide biosynthesis|g__Bifidobacterium.s__Bifidobacterium_pseudocatenulatum	3.82395e-06	3.82395e-06	0.022608
PWY-5188: tetrapyrrole biosynthesis I (from glutamate)|g__Veillonella.s__Veillonella_parvula	3.82788e-06	3.82788e-06	0.0226062
POLYAMSYN-PWY: superpathway of polyamine biosynthesis I|g__Veillonella.s__Veillonella_parvula	3.83019e-06	3.83019e-06	0.0226051
COMPLETE-ARO-PWY: superpathway of aromatic amino acid biosynthesis|g__Clostridium.s__Clostridium_clostridioforme	3.8616e-06	3.8616e-06	0.0225905
PWY-5686: UMP biosynthesis|g__Butyrivibrio.s__Butyrivibrio_crossotus	3.90614e-06	3.90614e-06	0.0225699
COA-PWY-1: coenzyme A biosynthesis II (mammalian)|g__Blautia.s__Ruminococcus_obeum	3.91511e-06	3.91511e-06	0.0225658
PWY-7229: superpathway of adenosine nucleotides de novo biosynthesis I|g__Bacteroides.s__Bacteroides_cellulosilyticus	3.95804e-06	3.95804e-06	0.0225463
PWY-7237: myo-, chiro- and scillo-inositol degradation|g__Lachnospiraceae_noname.s__Lachnospiraceae_bacterium_3_1_57FAA_CT1	4.06832e-06	4.06832e-06	0.022497
COA-PWY-1: coenzyme A biosynthesis II (mammalian)|g__Subdoligranulum.s__Subdoligranulum_sp_4_3_54A2FAA	4.28923e-06	4.28923e-06	0.0224023
PWY-7219: adenosine ribonucleotides de novo biosynthesis|g__Streptococcus.s__Streptococcus_parasanguinis	4.49958e-06	4.49958e-06	0.0223165
PWY-6124: inosine-5'-phosphate biosynthesis II|g__Streptococcus.s__Streptococcus_parasanguinis	4.54535e-06	4.54535e-06	0.0222983
PWY-7663: gondoate biosynthesis (anaerobic)|g__Bacteroides.s__Bacteroides_finegoldii	4.56532e-06	4.56532e-06	0.0222905
PWY-6151: S-adenosyl-L-methionine cycle I|g__Clostridium.s__Clostridium_clostridioforme	4.59269e-06	4.59269e-06	0.0222798
OANTIGEN-PWY: O-antigen building blocks biosynthesis (E. coli)|g__Bifidobacterium.s__Bifidobacterium_longum	4.59511e-06	4.59511e-06	0.0222788
COA-PWY: coenzyme A biosynthesis I|g__Anaerostipes.s__Anaerostipes_hadrus	4.59645e-06	4.59645e-06	0.0222783
PWY0-1296: purine ribonucleosides degradation|g__Butyrivibrio.s__Butyrivibrio_crossotus	4.60269e-06	4.60269e-06	0.0222759
THISYNARA-PWY: superpathway of thiamin diphosphate biosynthesis III (eukaryotes)|g__Lachnospiraceae_noname.s__Lachnospiraceae_bacterium_5_1_63FAA	4.60305e-06	4.60305e-06	0.0222757
PWY-6700: queuosine biosynthesis|g__Veillonella.s__Veillonella_parvula	4.62995e-06	4.62995e-06	0.0222653
PANTO-PWY: phosphopantothenate biosynthesis I|g__Porphyromonas.s__Porphyromonas_asaccharolytica	4.63722e-06	4.63722e-06	0.0222625
PWY-6121: 5-aminoimidazole ribonucleotide biosynthesis I|g__Adlercreutzia.s__Adlercreutzia_equolifaciens	4.75461e-06	4.75461e-06	0.0222177
PWY-6121: 5-aminoimidazole ribonucleotide biosynthesis I|g__Roseburia.s__Roseburia_inulinivorans	4.82395e-06	4.82395e-06	0.0221917
PWY-7221: guanosine ribonucleotides de novo biosynthesis|g__Roseburia.s__Roseburia_inulinivorans	4.86208e-06	4.86208e-06	0.0221776
PWY-5686: UMP biosynthesis|g__Eubacterium.s__Eubacterium_rectale	4.97671e-06	4.97671e-06	0.0221358
PWY-6122: 5-aminoimidazole ribonucleotide biosynthesis II|g__Butyrivibrio.s__Butyrivibrio_crossotus	5.01073e-06	5.01073e-06	0.0221236
PWY-6277: superpathway of 5-aminoimidazole ribonucleotide biosynthesis|g__Butyrivibrio.s__Butyrivibrio_crossotus	5.01073e-06	5.01073e-06	0.0221236
PWY-5188: tetrapyrrole biosynthesis I (from glutamate)|g__Ruminococcus.s__Ruminococcus_callidus	5.14517e-06	5.14517e-06	0.0220761
PWY-5695: urate biosynthesis/inosine 5'-phosphate degradation|g__Porphyromonas.s__Porphyromonas_asaccharolytica	5.1507e-06	5.1507e-06	0.0220742
PWY-6385: peptidoglycan biosynthesis III (mycobacteria)|g__Parabacteroides.s__Parabacteroides_distasonis	5.43203e-06	5.43203e-06	0.0219789
HISTSYN-PWY: L-histidine biosynthesis|g__Streptococcus.s__Streptococcus_salivarius	5.45426e-06	5.45426e-06	0.0219716
COA-PWY-1: coenzyme A biosynthesis II (mammalian)|g__Clostridium.s__Clostridium_bolteae	5.48368e-06	5.48368e-06	0.0219619
COA-PWY-1: coenzyme A biosynthesis II (mammalian)|g__Eubacterium.s__Eubacterium_rectale	5.57356e-06	5.57356e-06	0.0219328
PWY-7228: superpathway of guanosine nucleotides de novo biosynthesis I|g__Bacteroides.s__Bacteroides_cellulosilyticus	5.61941e-06	5.61941e-06	0.0219181
COA-PWY-1: coenzyme A biosynthesis II (mammalian)|g__Eubacterium.s__Eubacterium_ventriosum	5.66882e-06	5.66882e-06	0.0219024
PWY-6121: 5-aminoimidazole ribonucleotide biosynthesis I|g__Gemella.s__Gemella_morbillorum	5.72113e-06	5.72113e-06	0.0218859
PWY-6386:UDP-N-acetylmuramoyl-pentapeptidebiosynthesisI(meso-diaminopimelatecontaining)|g__Porphyromonas.s__Porphyromonas_asaccharolytica	5.77101e-06	5.77101e-06	0.0218703
PWY-7221: guanosine ribonucleotides de novo biosynthesis|g__Ruminococcus.s__Ruminococcus_lactaris	5.91647e-06	5.91647e-06	0.0218257
COA-PWY-1: coenzyme A biosynthesis II (mammalian)|g__Butyrivibrio.s__Butyrivibrio_crossotus	6.01818e-06	6.01818e-06	0.0217951
PWY-6737: starch degradation V|g__Subdoligranulum.s__Subdoligranulum_sp_4_3_54A2FAA	6.02612e-06	6.02612e-06	0.0217928
PWY-6151: S-adenosyl-L-methionine cycle I|g__Eubacterium.s__Eubacterium_ventriosum	6.13704e-06	6.13704e-06	0.0217601
PWY-6700: queuosine biosynthesis|g__Parabacteroides.s__Parabacteroides_distasonis	6.20885e-06	6.20885e-06	0.0217392
PWY-5686: UMP biosynthesis|g__Lachnospiraceae_noname.s__Lachnospiraceae_bacterium_5_1_57FAA	6.26753e-06	6.26753e-06	0.0217223
PWY-5347: superpathway of L-methionine biosynthesis (transsulfuration)|g__Lachnospiraceae_noname.s__Lachnospiraceae_bacterium_5_1_63FAA	6.30468e-06	6.30468e-06	0.0217117
PWY0-1296: purine ribonucleosides degradation|g__Coprococcus.s__Coprococcus_catus	6.36784e-06	6.36784e-06	0.0216939
PWY-2942: L-lysine biosynthesis III|g__Anaerostipes.s__Anaerostipes_hadrus	6.36898e-06	6.36898e-06	0.0216935
PWY-5097: L-lysine biosynthesis VI|g__Bacteroides.s__Bacteroides_sp_2_1_22	6.41932e-06	6.41932e-06	0.0216794
PWY-6163: chorismate biosynthesis from 3-dehydroquinate|g__Erysipelotrichaceae_noname.s__Eubacterium_biforme	6.67954e-06	6.67954e-06	0.0216082
PWY-6163: chorismate biosynthesis from 3-dehydroquinate|g__Butyrivibrio.s__Butyrivibrio_crossotus	6.73099e-06	6.73099e-06	0.0215944
PWY-6387:UDP-N-acetylmuramoyl-pentapeptidebiosynthesisI(meso-diaminopimelatecontaining)|g__Porphyromonas.s__Porphyromonas_asaccharolytica	6.87522e-06	6.87522e-06	0.0215564
PWY-6595: superpathway of guanosine nucleotides degradation (plants)|g__Blautia.s__Ruminococcus_obeum	6.91813e-06	6.91813e-06	0.0215452
PWY-6703: preQ0 biosynthesis|g__Veillonella.s__Veillonella_parvula	6.93971e-06	6.93971e-06	0.0215396
PANTOSYN-PWY: pantothenate and coenzyme A biosynthesis I|g__Bacteroides.s__Bacteroides_sp_2_1_22	6.97448e-06	6.97448e-06	0.0215307
PWY-2942: L-lysine biosynthesis III|g__Peptostreptococcus.s__Peptostreptococcus_stomatis	6.99266e-06	6.99266e-06	0.021526
PWY-6606: guanosine nucleotides degradation II|g__Blautia.s__Ruminococcus_obeum	7.03511e-06	7.03511e-06	0.0215151
PWY-5686: UMP biosynthesis|g__Porphyromonas.s__Porphyromonas_asaccharolytica	7.08964e-06	7.08964e-06	0.0215013
PWY-7208: superpathway of pyrimidine nucleobases salvage|g__Streptococcus.s__Streptococcus_thermophilus	7.09342e-06	7.09342e-06	0.0215003
PWY-6385: peptidoglycan biosynthesis III (mycobacteria)|g__Porphyromonas.s__Porphyromonas_asaccharolytica	7.19158e-06	7.19158e-06	0.0214757
PWY-6700: queuosine biosynthesis|g__Butyrivibrio.s__Butyrivibrio_crossotus	7.19352e-06	7.19352e-06	0.0214752
PWY-6609: adenine and adenosine salvage III|g__Bacteroides.s__Bacteroides_xylanisolvens	7.34112e-06	7.34112e-06	0.0214387
PWY-5659: GDP-mannose biosynthesis|g__Porphyromonas.s__Porphyromonas_asaccharolytica	7.34928e-06	7.34928e-06	0.0214368
ARO-PWY: chorismate biosynthesis I|g__Erysipelotrichaceae_noname.s__Eubacterium_biforme	7.35772e-06	7.35772e-06	0.0214347
PWY-6609: adenine and adenosine salvage III|g__Streptococcus.s__Streptococcus_parasanguinis	7.53951e-06	7.53951e-06	0.0213909
PWY-7228: superpathway of guanosine nucleotides de novo biosynthesis I|g__Streptococcus.s__Streptococcus_thermophilus	7.61888e-06	7.61888e-06	0.0213721
PWY-7219: adenosine ribonucleotides de novo biosynthesis|g__Bifidobacterium.s__Bifidobacterium_pseudocatenulatum	7.66883e-06	7.66883e-06	0.0213604
PWY-6126: superpathway of adenosine nucleotides de novo biosynthesis II|g__Bacteroides.s__Bacteroides_cellulosilyticus	7.70388e-06	7.70388e-06	0.0213522
DTDPRHAMSYN-PWY: dTDP-L-rhamnose biosynthesis I|g__Blautia.s__Ruminococcus_torques	7.92122e-06	7.92122e-06	0.0213023
PWY-7220: adenosine deoxyribonucleotides de novo biosynthesis II|g__Parvimonas.s__Parvimonas_micra	7.93485e-06	7.93485e-06	0.0212992
PWY-7222: guanosine deoxyribonucleotides de novo biosynthesis II|g__Parvimonas.s__Parvimonas_micra	7.93485e-06	7.93485e-06	0.0212992
PYRIDNUCSYN-PWY: NAD biosynthesis I (from aspartate)|g__Porphyromonas.s__Porphyromonas_asaccharolytica	7.94984e-06	7.94984e-06	0.0212958
PWY-6122: 5-aminoimidazole ribonucleotide biosynthesis II|g__Parasutterella.s__Parasutterella_excrementihominis	7.99111e-06	7.99111e-06	0.0212865
PWY-6277: superpathway of 5-aminoimidazole ribonucleotide biosynthesis|g__Parasutterella.s__Parasutterella_excrementihominis	7.99111e-06	7.99111e-06	0.0212865
PWY0-1586: peptidoglycan maturation (meso-diaminopimelate containing)|g__Ruminococcus.s__Ruminococcus_champanellensis	8.19478e-06	8.19478e-06	0.0212414
COMPLETE-ARO-PWY: superpathway of aromatic amino acid biosynthesis|g__Butyrivibrio.s__Butyrivibrio_crossotus	8.23724e-06	8.23724e-06	0.0212321
PWY-2942: L-lysine biosynthesis III|g__Bacteroides.s__Bacteroides_cellulosilyticus	8.24888e-06	8.24888e-06	0.0212296
PWY-7539: 6-hydroxymethyl-dihydropterin diphosphate biosynthesis III (Chlamydia)|g__Bacteroides.s__Bacteroides_sp_2_1_22	8.36565e-06	8.36565e-06	0.0212044
PWY-6305: putrescine biosynthesis IV|g__Odoribacter.s__Odoribacter_splanchnicus	8.45388e-06	8.45388e-06	0.0211855
PWY-7400: L-arginine biosynthesis IV (archaebacteria)|g__Veillonella.s__Veillonella_parvula	8.50926e-06	8.50926e-06	0.0211738
ARGSYN-PWY: L-arginine biosynthesis I (via L-ornithine)|g__Veillonella.s__Veillonella_parvula	8.55473e-06	8.55473e-06	0.0211643
COA-PWY: coenzyme A biosynthesis I|g__Parvimonas.s__Parvimonas_micra	8.70307e-06	8.70307e-06	0.0211334
PWY-7357: thiamin formation from pyrithiamine and oxythiamine (yeast)|g__Coprococcus.s__Coprococcus_catus	8.74792e-06	8.74792e-06	0.0211242
PEPTIDOGLYCANSYN-PWY: peptidoglycan biosynthesis I (meso-diaminopimelate containing)|g__Porphyromonas.s__Porphyromonas_asaccharolytica	8.79926e-06	8.79926e-06	0.0211137
ARO-PWY: chorismate biosynthesis I|g__Butyrivibrio.s__Butyrivibrio_crossotus	8.84395e-06	8.84395e-06	0.0211046
PWY-6737: starch degradation V|g__Clostridium.s__Clostridium_clostridioforme	9.00222e-06	9.00222e-06	0.0210728
PWY0-1296: purine ribonucleosides degradation|g__Subdoligranulum.s__Subdoligranulum_sp_4_3_54A2FAA	9.1031e-06	9.1031e-06	0.0210528
COA-PWY: coenzyme A biosynthesis I|g__Veillonella.s__Veillonella_parvula	9.3374e-06	9.3374e-06	0.0210072
PWY-6700: queuosine biosynthesis|g__Porphyromonas.s__Porphyromonas_asaccharolytica	9.60129e-06	9.60129e-06	0.0209571
PWY-6163: chorismate biosynthesis from 3-dehydroquinate|g__Roseburia.s__Roseburia_inulinivorans	9.63513e-06	9.63513e-06	0.0209508
PWY0-1296: purine ribonucleosides degradation|g__Eubacterium.s__Eubacterium_ventriosum	9.63622e-06	9.63622e-06	0.0209506
PWY-6151: S-adenosyl-L-methionine cycle I|g__Streptococcus.s__Streptococcus_parasanguinis	9.64434e-06	9.64434e-06	0.0209491
PWY-5177: glutaryl-CoA degradation|g__Faecalibacterium.s__Faecalibacterium_prausnitzii	9.65344e-06	9.65344e-06	0.0209474
GLUCUROCAT-PWY: superpathway of &beta;-D-glucuronide and D-glucuronate degradation|g__Faecalibacterium.s__Faecalibacterium_prausnitzii	9.90263e-06	9.90263e-06	0.0209017
PWY-5686: UMP biosynthesis|g__Adlercreutzia.s__Adlercreutzia_equolifaciens	1.00804e-05	1.00804e-05	0.0208697
PWY0-166: superpathway of pyrimidine deoxyribonucleotides de novo biosynthesis (E. coli)|g__Veillonella.s__Veillonella_parvula	1.00891e-05	1.00891e-05	0.0208682
PWY-5686: UMP biosynthesis|g__Gemella.s__Gemella_morbillorum	1.01324e-05	1.01324e-05	0.0208605
PWY-1042: glycolysis IV (plant cytosol)|g__Odoribacter.s__Odoribacter_splanchnicus	1.01555e-05	1.01555e-05	0.0208564
COA-PWY-1: coenzyme A biosynthesis II (mammalian)|g__Bifidobacterium.s__Bifidobacterium_pseudocatenulatum	1.0253e-05	1.0253e-05	0.0208393
PWY-5367: petroselinate biosynthesis|g__Eubacterium.s__Eubacterium_rectale	1.03004e-05	1.03004e-05	0.020831
PWY-6387:UDP-N-acetylmuramoyl-pentapeptidebiosynthesisI(meso-diaminopimelatecontaining)|g__Parabacteroides.s__Parabacteroides_distasonis	1.06458e-05	1.06458e-05	0.0207718
PWY-7221: guanosine ribonucleotides de novo biosynthesis|g__Clostridium.s__Clostridium_bolteae	1.06586e-05	1.06586e-05	0.0207696
PWY-7221: guanosine ribonucleotides de novo biosynthesis|g__Bifidobacterium.s__Bifidobacterium_pseudocatenulatum	1.07446e-05	1.07446e-05	0.0207552
PWY-2942: L-lysine biosynthesis III|g__Bacteroides.s__Bacteroides_sp_2_1_22	1.08725e-05	1.08725e-05	0.020734
PWY-7184: pyrimidine deoxyribonucleotides de novo biosynthesis I|g__Veillonella.s__Veillonella_parvula	1.0913e-05	1.0913e-05	0.0207273
PWY-6386:UDP-N-acetylmuramoyl-pentapeptidebiosynthesisI(meso-diaminopimelatecontaining)|g__Streptococcus.s__Streptococcus_thermophilus	1.10383e-05	1.10383e-05	0.0207068
COA-PWY: coenzyme A biosynthesis I|g__Peptostreptococcus.s__Peptostreptococcus_stomatis	1.1041e-05	1.1041e-05	0.0207063
PWY-7219: adenosine ribonucleotides de novo biosynthesis|g__Bifidobacterium.s__Bifidobacterium_catenulatum	1.11197e-05	1.11197e-05	0.0206936
PANTO-PWY: phosphopantothenate biosynthesis I|g__Parabacteroides.s__Parabacteroides_distasonis	1.11361e-05	1.11361e-05	0.020691
PWY-2942: L-lysine biosynthesis III|g__Porphyromonas.s__Porphyromonas_asaccharolytica	1.12668e-05	1.12668e-05	0.02067
PWY-6121: 5-aminoimidazole ribonucleotide biosynthesis I|g__Butyrivibrio.s__Butyrivibrio_crossotus	1.13064e-05	1.13064e-05	0.0206637
PWY-6163: chorismate biosynthesis from 3-dehydroquinate|g__Streptococcus.s__Streptococcus_thermophilus	1.13566e-05	1.13566e-05	0.0206558
PYRIDNUCSYN-PWY: NAD biosynthesis I (from aspartate)|g__Alistipes.s__Alistipes_senegalensis	1.14578e-05	1.14578e-05	0.0206398
NONMEVIPP-PWY: methylerythritol phosphate pathway I|g__Erysipelotrichaceae_noname.s__Eubacterium_biforme	1.15469e-05	1.15469e-05	0.0206259
PWY-5973: cis-vaccenate biosynthesis|g__Eubacterium.s__Eubacterium_rectale	1.16929e-05	1.16929e-05	0.0206034
PWY-6122: 5-aminoimidazole ribonucleotide biosynthesis II|g__Veillonella.s__Veillonella_parvula	1.17201e-05	1.17201e-05	0.0205992
PWY-6277: superpathway of 5-aminoimidazole ribonucleotide biosynthesis|g__Veillonella.s__Veillonella_parvula	1.17201e-05	1.17201e-05	0.0205992
PANTO-PWY: phosphopantothenate biosynthesis I|g__Bacteroides.s__Bacteroides_sp_2_1_22	1.17421e-05	1.17421e-05	0.0205958
COA-PWY-1: coenzyme A biosynthesis II (mammalian)|g__Veillonella.s__Veillonella_parvula	1.17637e-05	1.17637e-05	0.0205925
PWY-6703: preQ0 biosynthesis|g__Butyrivibrio.s__Butyrivibrio_crossotus	1.17829e-05	1.17829e-05	0.0205896
PWY0-1586: peptidoglycan maturation (meso-diaminopimelate containing)|g__Veillonella.s__Veillonella_parvula	1.19489e-05	1.19489e-05	0.0205645
PWY-6151: S-adenosyl-L-methionine cycle I|g__Coprococcus.s__Coprococcus_catus	1.20036e-05	1.20036e-05	0.0205563
NONMEVIPP-PWY: methylerythritol phosphate pathway I|g__Eubacterium.s__Eubacterium_rectale	1.20828e-05	1.20828e-05	0.0205445
PWY-2942: L-lysine biosynthesis III|g__Veillonella.s__Veillonella_parvula	1.21164e-05	1.21164e-05	0.0205395
PWY-6385: peptidoglycan biosynthesis III (mycobacteria)|g__Veillonella.s__Veillonella_parvula	1.21199e-05	1.21199e-05	0.020539
PWY-4242: pantothenate and coenzyme A biosynthesis III|g__Veillonella.s__Veillonella_parvula	1.21408e-05	1.21408e-05	0.0205359
PWY-6121: 5-aminoimidazole ribonucleotide biosynthesis I|g__Veillonella.s__Veillonella_parvula	1.21581e-05	1.21581e-05	0.0205333
PWY-5659: GDP-mannose biosynthesis|g__Odoribacter.s__Odoribacter_splanchnicus	1.21718e-05	1.21718e-05	0.0205313
ARO-PWY: chorismate biosynthesis I|g__Streptococcus.s__Streptococcus_thermophilus	1.21897e-05	1.21897e-05	0.0205286
ARO-PWY: chorismate biosynthesis I|g__Lachnospiraceae_noname.s__Lachnospiraceae_bacterium_5_1_57FAA	1.2246e-05	1.2246e-05	0.0205204
PWY-5667: CDP-diacylglycerol biosynthesis I|g__Anaerostipes.s__Anaerostipes_hadrus	1.23498e-05	1.23498e-05	0.0205052
PWY0-1319: CDP-diacylglycerol biosynthesis II|g__Anaerostipes.s__Anaerostipes_hadrus	1.23498e-05	1.23498e-05	0.0205052
PWY-5030: L-histidine degradation III|g__Streptococcus.s__Streptococcus_parasanguinis	1.24584e-05	1.24584e-05	0.0204895
PWY-6121: 5-aminoimidazole ribonucleotide biosynthesis I|g__Subdoligranulum.s__Subdoligranulum_sp_4_3_54A2FAA	1.26392e-05	1.26392e-05	0.0204636
PWY-5659: GDP-mannose biosynthesis|g__Bacteroides.s__Bacteroides_finegoldii	1.26865e-05	1.26865e-05	0.0204569
PWY-7208: superpathway of pyrimidine nucleobases salvage|g__Veillonella.s__Veillonella_parvula	1.28075e-05	1.28075e-05	0.0204399
PWY0-1296: purine ribonucleosides degradation|g__Ruminococcus.s__Ruminococcus_sp_5_1_39BFAA	1.28492e-05	1.28492e-05	0.020434
PWY-6121: 5-aminoimidazole ribonucleotide biosynthesis I|g__Clostridium.s__Clostridium_bolteae	1.29477e-05	1.29477e-05	0.0204203
PEPTIDOGLYCANSYN-PWY: peptidoglycan biosynthesis I (meso-diaminopimelate containing)|g__Veillonella.s__Veillonella_parvula	1.32061e-05	1.32061e-05	0.0203848
PWY-1269: CMP-3-deoxy-D-manno-octulosonate biosynthesis I|g__Bacteroides.s__Bacteroides_thetaiotaomicron	1.32163e-05	1.32163e-05	0.0203834
PWY-6386:UDP-N-acetylmuramoyl-pentapeptidebiosynthesisI(meso-diaminopimelatecontaining)|g__Gemella.s__Gemella_morbillorum	1.33782e-05	1.33782e-05	0.0203616
PWY-7234: inosine-5'-phosphate biosynthesis III|g__Streptococcus.s__Streptococcus_parasanguinis	1.35169e-05	1.35169e-05	0.0203431
NONMEVIPP-PWY: methylerythritol phosphate pathway I|g__Bacteroides.s__Bacteroides_sp_2_1_22	1.35734e-05	1.35734e-05	0.0203356
COMPLETE-ARO-PWY: superpathway of aromatic amino acid biosynthesis|g__Streptococcus.s__Streptococcus_thermophilus	1.36656e-05	1.36656e-05	0.0203234
VALSYN-PWY: L-valine biosynthesis|g__Streptococcus.s__Streptococcus_parasanguinis	1.38591e-05	1.38591e-05	0.0202982
PWY-6151: S-adenosyl-L-methionine cycle I|g__Ruminococcus.s__Ruminococcus_sp_5_1_39BFAA	1.39237e-05	1.39237e-05	0.0202898
COA-PWY-1: coenzyme A biosynthesis II (mammalian)|g__Parvimonas.s__Parvimonas_micra	1.40371e-05	1.40371e-05	0.0202752
PWY-6737: starch degradation V|g__Lachnospiraceae_noname.s__Lachnospiraceae_bacterium_7_1_58FAA	1.4272e-05	1.4272e-05	0.0202454
PWY-7197: pyrimidine deoxyribonucleotide phosphorylation|g__Burkholderiales_noname.s__Burkholderiales_bacterium_1_1_47	1.44361e-05	1.44361e-05	0.0202249
NONOXIPENT-PWY: pentose phosphate pathway (non-oxidative branch)|g__Veillonella.s__Veillonella_parvula	1.44868e-05	1.44868e-05	0.0202186
PWY-6122: 5-aminoimidazole ribonucleotide biosynthesis II|g__Solobacterium.s__Solobacterium_moorei	1.46707e-05	1.46707e-05	0.0201959
PWY-6277: superpathway of 5-aminoimidazole ribonucleotide biosynthesis|g__Solobacterium.s__Solobacterium_moorei	1.46707e-05	1.46707e-05	0.0201959
DTDPRHAMSYN-PWY: dTDP-L-rhamnose biosynthesis I|g__Eubacterium.s__Eubacterium_rectale	1.49213e-05	1.49213e-05	0.0201655
PENTOSE-P-PWY: pentose phosphate pathway|g__Odoribacter.s__Odoribacter_splanchnicus	1.49413e-05	1.49413e-05	0.0201631
PWY-7197: pyrimidine deoxyribonucleotide phosphorylation|g__Streptococcus.s__Streptococcus_thermophilus	1.49772e-05	1.49772e-05	0.0201588
PWY-5667: CDP-diacylglycerol biosynthesis I|g__Porphyromonas.s__Porphyromonas_asaccharolytica	1.52029e-05	1.52029e-05	0.0201319
PWY0-1319: CDP-diacylglycerol biosynthesis II|g__Porphyromonas.s__Porphyromonas_asaccharolytica	1.52029e-05	1.52029e-05	0.0201319
PWY-4981: L-proline biosynthesis II (from arginine)|g__Odoribacter.s__Odoribacter_splanchnicus	1.53501e-05	1.53501e-05	0.0201146
1CMET2-PWY: N10-formyl-tetrahydrofolate biosynthesis|g__Bacteroides.s__Bacteroides_cellulosilyticus	1.54537e-05	1.54537e-05	0.0201025
PWY-6387:UDP-N-acetylmuramoyl-pentapeptidebiosynthesisI(meso-diaminopimelatecontaining)|g__Veillonella.s__Veillonella_parvula	1.57973e-05	1.57973e-05	0.020063
PWY-5695: urate biosynthesis/inosine 5'-phosphate degradation|g__Odoribacter.s__Odoribacter_splanchnicus	1.61026e-05	1.61026e-05	0.0200287
PWY-6527: stachyose degradation|g__Clostridium.s__Clostridium_sp_KLE_1755	1.6268e-05	1.6268e-05	0.0200103
PWY-6122: 5-aminoimidazole ribonucleotide biosynthesis II|g__Subdoligranulum.s__Subdoligranulum_sp_4_3_54A2FAA	1.63203e-05	1.63203e-05	0.0200045
PWY-6277: superpathway of 5-aminoimidazole ribonucleotide biosynthesis|g__Subdoligranulum.s__Subdoligranulum_sp_4_3_54A2FAA	1.63203e-05	1.63203e-05	0.0200045
PWY-5686: UMP biosynthesis|g__Peptostreptococcus.s__Peptostreptococcus_stomatis	1.65044e-05	1.65044e-05	0.0199844
PWY-7111: pyruvate fermentation to isobutanol (engineered)|g__Streptococcus.s__Streptococcus_parasanguinis	1.6518e-05	1.6518e-05	0.0199829
PWY-5097: L-lysine biosynthesis VI|g__Bacteroides.s__Bacteroides_finegoldii	1.66796e-05	1.66796e-05	0.0199654
NONOXIPENT-PWY: pentose phosphate pathway (non-oxidative branch)|g__Clostridium.s__Clostridium_bolteae	1.68748e-05	1.68748e-05	0.0199445
PWY-6703: preQ0 biosynthesis|g__Porphyromonas.s__Porphyromonas_asaccharolytica	1.69713e-05	1.69713e-05	0.0199343
PWY-6386:UDP-N-acetylmuramoyl-pentapeptidebiosynthesisI(meso-diaminopimelatecontaining)|g__Veillonella.s__Veillonella_parvula	1.70327e-05	1.70327e-05	0.0199278
PWY-6163: chorismate biosynthesis from 3-dehydroquinate|g__Eubacterium.s__Eubacterium_ventriosum	1.71201e-05	1.71201e-05	0.0199186
RHAMCAT-PWY: L-rhamnose degradation I|g__Bacteroides.s__Bacteroides_finegoldii	1.72698e-05	1.72698e-05	0.0199029
PYRIDNUCSYN-PWY: NAD biosynthesis I (from aspartate)|g__Coprococcus.s__Coprococcus_catus	1.74897e-05	1.74897e-05	0.0198802
PWY-7219: adenosine ribonucleotides de novo biosynthesis|g__Roseburia.s__Roseburia_inulinivorans	1.79121e-05	1.79121e-05	0.0198373
PWY-6609: adenine and adenosine salvage III|g__Eubacterium.s__Eubacterium_ventriosum	1.80406e-05	1.80406e-05	0.0198245
PWY-5100: pyruvate fermentation to acetate and lactate II|g__Ruminococcus.s__Ruminococcus_lactaris	1.81419e-05	1.81419e-05	0.0198144
PWY-5097: L-lysine biosynthesis VI|g__Gordonibacter.s__Gordonibacter_pamelaeae	1.82792e-05	1.82792e-05	0.0198009
PWY-7111: pyruvate fermentation to isobutanol (engineered)|g__Lachnospiraceae_noname.s__Lachnospiraceae_bacterium_7_1_58FAA	1.84895e-05	1.84895e-05	0.0197803
VALSYN-PWY: L-valine biosynthesis|g__Lachnospiraceae_noname.s__Lachnospiraceae_bacterium_7_1_58FAA	1.84895e-05	1.84895e-05	0.0197803
HISDEG-PWY: L-histidine degradation I|g__Streptococcus.s__Streptococcus_parasanguinis	1.85534e-05	1.85534e-05	0.0197741
PWY-6121: 5-aminoimidazole ribonucleotide biosynthesis I|g__Lachnospiraceae_noname.s__Lachnospiraceae_bacterium_5_1_57FAA	1.86121e-05	1.86121e-05	0.0197684
HISTSYN-PWY: L-histidine biosynthesis|g__Lachnospiraceae_noname.s__Lachnospiraceae_bacterium_5_1_63FAA	1.90331e-05	1.90331e-05	0.0197282
ANAGLYCOLYSIS-PWY: glycolysis III (from glucose)|g__Alistipes.s__Alistipes_senegalensis	1.90373e-05	1.90373e-05	0.0197278
PWY-7219: adenosine ribonucleotides de novo biosynthesis|g__Bacteroides.s__Bacteroides_plebeius	1.90507e-05	1.90507e-05	0.0197266
PWY-6163: chorismate biosynthesis from 3-dehydroquinate|g__Lachnospiraceae_noname.s__Lachnospiraceae_bacterium_5_1_57FAA	1.94085e-05	1.94085e-05	0.0196931
PWY-6123: inosine-5'-phosphate biosynthesis I|g__Faecalibacterium.s__Faecalibacterium_prausnitzii	1.94608e-05	1.94608e-05	0.0196883
NONMEVIPP-PWY: methylerythritol phosphate pathway I|g__Lachnospiraceae_noname.s__Lachnospiraceae_bacterium_5_1_57FAA	1.94958e-05	1.94958e-05	0.0196851
PWY-6737: starch degradation V|g__Clostridium.s__Clostridium_sp_KLE_1755	1.95442e-05	1.95442e-05	0.0196806
GLUTORN-PWY: L-ornithine biosynthesis|g__Veillonella.s__Veillonella_parvula	1.962e-05	1.962e-05	0.0196737
PWY-6703: preQ0 biosynthesis|g__Ruminococcus.s__Ruminococcus_callidus	1.97755e-05	1.97755e-05	0.0196595
PWY-6317: galactose degradation I (Leloir pathway)|g__Clostridium.s__Clostridium_sp_KLE_1755	1.98148e-05	1.98148e-05	0.0196559
PWY66-422: D-galactose degradation V (Leloir pathway)|g__Clostridium.s__Clostridium_sp_KLE_1755	1.98148e-05	1.98148e-05	0.0196559
PWY66-422: D-galactose degradation V (Leloir pathway)|g__Eubacterium.s__Eubacterium_rectale	2.01204e-05	2.01204e-05	0.0196284
CALVIN-PWY: Calvin-Benson-Bassham cycle|g__Peptostreptococcus.s__Peptostreptococcus_stomatis	2.02418e-05	2.02418e-05	0.0196176
PWY-5686: UMP biosynthesis|g__Bacteroides.s__Bacteroides_plebeius	2.02572e-05	2.02572e-05	0.0196162
PWY-7229: superpathway of adenosine nucleotides de novo biosynthesis I|g__Parvimonas.s__Parvimonas_micra	2.02958e-05	2.02958e-05	0.0196128
PWY-7219: adenosine ribonucleotides de novo biosynthesis|g__Ruminococcus.s__Ruminococcus_callidus	2.03886e-05	2.03886e-05	0.0196046
PWY-6703: preQ0 biosynthesis|g__Anaerostipes.s__Anaerostipes_hadrus	2.04777e-05	2.04777e-05	0.0195968
HISTSYN-PWY: L-histidine biosynthesis|g__Veillonella.s__Veillonella_parvula	2.06811e-05	2.06811e-05	0.019579
PWY-5695: urate biosynthesis/inosine 5'-phosphate degradation|g__Bacteroides.s__Bacteroides_xylanisolvens	2.08078e-05	2.08078e-05	0.019568
PEPTIDOGLYCANSYN-PWY: peptidoglycan biosynthesis I (meso-diaminopimelate containing)|g__Parabacteroides.s__Parabacteroides_distasonis	2.09365e-05	2.09365e-05	0.0195569
PWY-7221: guanosine ribonucleotides de novo biosynthesis|g__Ruminococcus.s__Ruminococcus_sp_5_1_39BFAA	2.14148e-05	2.14148e-05	0.0195163
PWY-6125: superpathway of guanosine nucleotides de novo biosynthesis II|g__Veillonella.s__Veillonella_parvula	2.20777e-05	2.20777e-05	0.0194616
PWY-7219: adenosine ribonucleotides de novo biosynthesis|g__Parvimonas.s__Parvimonas_micra	2.22874e-05	2.22874e-05	0.0194446
PANTO-PWY: phosphopantothenate biosynthesis I|g__Eggerthella.s__Eggerthella_lenta	2.24636e-05	2.24636e-05	0.0194304
PWY-6124: inosine-5'-phosphate biosynthesis II|g__Bacteroides.s__Bacteroides_sp_2_1_22	2.25891e-05	2.25891e-05	0.0194204
PWY-6163: chorismate biosynthesis from 3-dehydroquinate|g__Ruminococcus.s__Ruminococcus_callidus	2.26216e-05	2.26216e-05	0.0194178
PWY-5097: L-lysine biosynthesis VI|g__Veillonella.s__Veillonella_parvula	2.2745e-05	2.2745e-05	0.019408
PWY-7111: pyruvate fermentation to isobutanol (engineered)|g__Bacteroides.s__Bacteroides_plebeius	2.32732e-05	2.32732e-05	0.0193668
ARGININE-SYN4-PWY: L-ornithine de novo biosynthesis|g__Bacteroides.s__Bacteroides_sp_2_1_22	2.33082e-05	2.33082e-05	0.0193641
PWY-7219: adenosine ribonucleotides de novo biosynthesis|g__Clostridium.s__Clostridium_sp_KLE_1755	2.3409e-05	2.3409e-05	0.0193563
HCAMHPDEG-PWY: 3-phenylpropanoate and 3-(3-hydroxyphenyl)propanoate degradation to 2-oxopent-4-enoate|g__Escherichia.s__Escherichia_coli	2.35362e-05	2.35362e-05	0.0193466
PWY-6690: cinnamate and 3-hydroxycinnamate degradation to 2-oxopent-4-enoate|g__Escherichia.s__Escherichia_coli	2.35362e-05	2.35362e-05	0.0193466
NONOXIPENT-PWY: pentose phosphate pathway (non-oxidative branch)|g__Parvimonas.s__Parvimonas_micra	2.35859e-05	2.35859e-05	0.0193428
ARO-PWY: chorismate biosynthesis I|g__Eubacterium.s__Eubacterium_ventriosum	2.38349e-05	2.38349e-05	0.0193239
PANTO-PWY: phosphopantothenate biosynthesis I|g__Lachnospiraceae_noname.s__Lachnospiraceae_bacterium_3_1_46FAA	2.4823e-05	2.4823e-05	0.0192509
PWY-5667: CDP-diacylglycerol biosynthesis I|g__Veillonella.s__Veillonella_parvula	2.52976e-05	2.52976e-05	0.0192168
PWY0-1319: CDP-diacylglycerol biosynthesis II|g__Veillonella.s__Veillonella_parvula	2.52976e-05	2.52976e-05	0.0192168
PANTOSYN-PWY: pantothenate and coenzyme A biosynthesis I|g__Odoribacter.s__Odoribacter_splanchnicus	2.56489e-05	2.56489e-05	0.019192
PWY-6122: 5-aminoimidazole ribonucleotide biosynthesis II|g__Clostridium.s__Clostridium_sp_KLE_1755	2.6009e-05	2.6009e-05	0.0191669
PWY-6277: superpathway of 5-aminoimidazole ribonucleotide biosynthesis|g__Clostridium.s__Clostridium_sp_KLE_1755	2.6009e-05	2.6009e-05	0.0191669
PWY-6609: adenine and adenosine salvage III|g__Faecalibacterium.s__Faecalibacterium_prausnitzii	2.60679e-05	2.60679e-05	0.0191629
PWY-621: sucrose degradation III (sucrose invertase)|g__Faecalibacterium.s__Faecalibacterium_prausnitzii	2.61056e-05	2.61056e-05	0.0191603
THRESYN-PWY: superpathway of L-threonine biosynthesis|g__Peptostreptococcus.s__Peptostreptococcus_stomatis	2.67517e-05	2.67517e-05	0.0191163
PWY-7237: myo-, chiro- and scillo-inositol degradation|g__Clostridium.s__Clostridium_citroniae	2.68104e-05	2.68104e-05	0.0191124
ASPASN-PWY: superpathway of L-aspartate and L-asparagine biosynthesis|g__Odoribacter.s__Odoribacter_splanchnicus	2.69311e-05	2.69311e-05	0.0191043
PWY-2942: L-lysine biosynthesis III|g__Bacteroides.s__Bacteroides_plebeius	2.70252e-05	2.70252e-05	0.019098
PWY-6126: superpathway of adenosine nucleotides de novo biosynthesis II|g__Parvimonas.s__Parvimonas_micra	2.71005e-05	2.71005e-05	0.019093
COBALSYN-PWY: adenosylcobalamin salvage from cobinamide I|g__Coprococcus.s__Coprococcus_catus	2.72464e-05	2.72464e-05	0.0190834
PWY-7220: adenosine deoxyribonucleotides de novo biosynthesis II|g__Veillonella.s__Veillonella_parvula	2.73909e-05	2.73909e-05	0.0190739
PWY-7222: guanosine deoxyribonucleotides de novo biosynthesis II|g__Veillonella.s__Veillonella_parvula	2.73909e-05	2.73909e-05	0.0190739
PWY-6126: superpathway of adenosine nucleotides de novo biosynthesis II|g__Veillonella.s__Veillonella_parvula	2.73993e-05	2.73993e-05	0.0190733
PWY-7229: superpathway of adenosine nucleotides de novo biosynthesis I|g__Veillonella.s__Veillonella_parvula	2.7623e-05	2.7623e-05	0.0190587
VALSYN-PWY: L-valine biosynthesis|g__Bacteroides.s__Bacteroides_plebeius	2.7644e-05	2.7644e-05	0.0190573
PWY-5097: L-lysine biosynthesis VI|g__Bacteroides.s__Bacteroides_plebeius	2.78764e-05	2.78764e-05	0.0190423
PWY-7221: guanosine ribonucleotides de novo biosynthesis|g__Bacteroides.s__Bacteroides_sp_2_1_22	2.8163e-05	2.8163e-05	0.0190239
NONMEVIPP-PWY: methylerythritol phosphate pathway I|g__Porphyromonas.s__Porphyromonas_asaccharolytica	2.84247e-05	2.84247e-05	0.0190072
DTDPRHAMSYN-PWY: dTDP-L-rhamnose biosynthesis I|g__Faecalibacterium.s__Faecalibacterium_prausnitzii	2.8487e-05	2.8487e-05	0.0190033
PWY-6703: preQ0 biosynthesis|g__Coprococcus.s__Coprococcus_catus	2.88391e-05	2.88391e-05	0.0189812
SO4ASSIM-PWY: sulfate reduction I (assimilatory)|g__Odoribacter.s__Odoribacter_splanchnicus	2.90988e-05	2.90988e-05	0.0189651
PWY-6386:UDP-N-acetylmuramoyl-pentapeptidebiosynthesisI(meso-diaminopimelatecontaining)|g__Clostridium.s__Clostridium_sp_KLE_1755	2.92298e-05	2.92298e-05	0.018957
LACTOSECAT-PWY: lactose and galactose degradation I|g__Lactococcus.s__Lactococcus_lactis	2.92404e-05	2.92404e-05	0.0189564
NONMEVIPP-PWY: methylerythritol phosphate pathway I|g__Adlercreutzia.s__Adlercreutzia_equolifaciens	2.96839e-05	2.96839e-05	0.0189293
PEPTIDOGLYCANSYN-PWY: peptidoglycan biosynthesis I (meso-diaminopimelate containing)|g__Subdoligranulum.s__Subdoligranulum_sp_4_3_54A2FAA	2.98061e-05	2.98061e-05	0.0189219
PWY-5686: UMP biosynthesis|g__Odoribacter.s__Odoribacter_splanchnicus	3.01893e-05	3.01893e-05	0.0188989
PWY-5667: CDP-diacylglycerol biosynthesis I|g__Clostridium.s__Clostridium_sp_KLE_1755	3.19023e-05	3.19023e-05	0.0187997
PWY0-1319: CDP-diacylglycerol biosynthesis II|g__Clostridium.s__Clostridium_sp_KLE_1755	3.19023e-05	3.19023e-05	0.0187997
PWY0-1296: purine ribonucleosides degradation|g__Streptococcus.s__Streptococcus_parasanguinis	3.26538e-05	3.26538e-05	0.0187578
PWY-5686: UMP biosynthesis|g__Parabacteroides.s__Parabacteroides_johnsonii	3.2664e-05	3.2664e-05	0.0187572
PWY-7219: adenosine ribonucleotides de novo biosynthesis|g__Veillonella.s__Veillonella_parvula	3.2998e-05	3.2998e-05	0.0187389
PANTO-PWY: phosphopantothenate biosynthesis I|g__Eubacterium.s__Eubacterium_ventriosum	3.35336e-05	3.35336e-05	0.0187099
THRESYN-PWY: superpathway of L-threonine biosynthesis|g__Coprococcus.s__Coprococcus_catus	3.35567e-05	3.35567e-05	0.0187087
PWY-6151: S-adenosyl-L-methionine cycle I|g__Gemella.s__Gemella_morbillorum	3.35637e-05	3.35637e-05	0.0187083
PWY-6151: S-adenosyl-L-methionine cycle I|g__Ruminococcus.s__Ruminococcus_callidus	3.36732e-05	3.36732e-05	0.0187025
PWY-7111: pyruvate fermentation to isobutanol (engineered)|g__Veillonella.s__Veillonella_parvula	3.39281e-05	3.39281e-05	0.0186889
VALSYN-PWY: L-valine biosynthesis|g__Veillonella.s__Veillonella_parvula	3.39281e-05	3.39281e-05	0.0186889
THRESYN-PWY: superpathway of L-threonine biosynthesis|g__Veillonella.s__Veillonella_parvula	3.39345e-05	3.39345e-05	0.0186886
PWY-6121: 5-aminoimidazole ribonucleotide biosynthesis I|g__Clostridium.s__Clostridium_sp_KLE_1755	3.40037e-05	3.40037e-05	0.0186849
COA-PWY-1: coenzyme A biosynthesis II (mammalian)|g__Peptostreptococcus.s__Peptostreptococcus_stomatis	3.41053e-05	3.41053e-05	0.0186795
PWY-6703: preQ0 biosynthesis|g__Bacteroides.s__Bacteroides_cellulosilyticus	3.41433e-05	3.41433e-05	0.0186775
PWY-7219: adenosine ribonucleotides de novo biosynthesis|g__Peptostreptococcus.s__Peptostreptococcus_stomatis	3.43556e-05	3.43556e-05	0.0186664
PWY-6124: inosine-5'-phosphate biosynthesis II|g__Coprococcus.s__Coprococcus_catus	3.45481e-05	3.45481e-05	0.0186563
PWY0-1296: purine ribonucleosides degradation|g__Roseburia.s__Roseburia_inulinivorans	3.50241e-05	3.50241e-05	0.0186317
PWY-6703: preQ0 biosynthesis|g__Odoribacter.s__Odoribacter_splanchnicus	3.52263e-05	3.52263e-05	0.0186214
PWY-6700: queuosine biosynthesis|g__Bacteroides.s__Bacteroides_plebeius	3.53589e-05	3.53589e-05	0.0186146
PANTO-PWY: phosphopantothenate biosynthesis I|g__Odoribacter.s__Odoribacter_splanchnicus	3.57267e-05	3.57267e-05	0.018596
PWY-6387:UDP-N-acetylmuramoyl-pentapeptidebiosynthesisI(meso-diaminopimelatecontaining)|g__Eubacterium.s__Eubacterium_ventriosum	3.63365e-05	3.63365e-05	0.0185655
ASPASN-PWY: superpathway of L-aspartate and L-asparagine biosynthesis|g__Bacteroides.s__Bacteroides_finegoldii	3.63524e-05	3.63524e-05	0.0185647
PWY-7111: pyruvate fermentation to isobutanol (engineered)|g__Haemophilus.s__Haemophilus_parainfluenzae	3.63711e-05	3.63711e-05	0.0185638
PWY-1042: glycolysis IV (plant cytosol)|g__Bacteroides.s__Bacteroides_sp_2_1_22	3.69134e-05	3.69134e-05	0.0185372
HISTSYN-PWY: L-histidine biosynthesis|g__Bifidobacterium.s__Bifidobacterium_pseudocatenulatum	3.71577e-05	3.71577e-05	0.0185253
COA-PWY-1: coenzyme A biosynthesis II (mammalian)|g__Bacteroides.s__Bacteroides_finegoldii	3.82232e-05	3.82232e-05	0.0184745
PWY-3841: folate transformations II|g__Bacteroides.s__Bacteroides_cellulosilyticus	3.82334e-05	3.82334e-05	0.018474
PWY-7111: pyruvate fermentation to isobutanol (engineered)|g__Parabacteroides.s__Parabacteroides_distasonis	3.86108e-05	3.86108e-05	0.0184563
VALSYN-PWY: L-valine biosynthesis|g__Parabacteroides.s__Parabacteroides_distasonis	3.86108e-05	3.86108e-05	0.0184563
RHAMCAT-PWY: L-rhamnose degradation I|g__Clostridium.s__Clostridium_sp_KLE_1755	3.87538e-05	3.87538e-05	0.0184496
NONMEVIPP-PWY: methylerythritol phosphate pathway I|g__Clostridium.s__Clostridium_sp_KLE_1755	3.89202e-05	3.89202e-05	0.0184419
PWY-7221: guanosine ribonucleotides de novo biosynthesis|g__Bacteroides.s__Bacteroides_plebeius	3.91633e-05	3.91633e-05	0.0184307
PWY-6121: 5-aminoimidazole ribonucleotide biosynthesis I|g__Eubacterium.s__Eubacterium_ventriosum	3.9356e-05	3.9356e-05	0.0184219
PWY-7221: guanosine ribonucleotides de novo biosynthesis|g__Faecalibacterium.s__Faecalibacterium_prausnitzii	3.94789e-05	3.94789e-05	0.0184163
DTDPRHAMSYN-PWY: dTDP-L-rhamnose biosynthesis I|g__Odoribacter.s__Odoribacter_splanchnicus	3.97529e-05	3.97529e-05	0.0184038
GLCMANNANAUT-PWY: superpathway of N-acetylglucosamine, N-acetylmannosamine and N-acetylneuraminate degradation|g__Faecalibacterium.s__Faecalibacterium_prausnitzii	4.06327e-05	4.06327e-05	0.0183645
PWY-4981: L-proline biosynthesis II (from arginine)|g__Eubacterium.s__Eubacterium_ramulus	4.09416e-05	4.09416e-05	0.0183508
PWY-7219: adenosine ribonucleotides de novo biosynthesis|g__Odoribacter.s__Odoribacter_splanchnicus	4.09916e-05	4.09916e-05	0.0183486
PANTO-PWY: phosphopantothenate biosynthesis I|g__Eubacterium.s__Eubacterium_ramulus	4.11038e-05	4.11038e-05	0.0183437
PWY-5659: GDP-mannose biosynthesis|g__Bacteroides.s__Bacteroides_sp_2_1_22	4.15133e-05	4.15133e-05	0.0183259
NONMEVIPP-PWY: methylerythritol phosphate pathway I|g__Anaerostipes.s__Anaerostipes_hadrus	4.1597e-05	4.1597e-05	0.0183222
PWY-6609: adenine and adenosine salvage III|g__Parvimonas.s__Parvimonas_micra	4.23828e-05	4.23828e-05	0.0182886
PWY-7219: adenosine ribonucleotides de novo biosynthesis|g__Eubacterium.s__Eubacterium_rectale	4.23989e-05	4.23989e-05	0.0182879
PWY-6387:UDP-N-acetylmuramoyl-pentapeptidebiosynthesisI(meso-diaminopimelatecontaining)|g__Clostridium.s__Clostridium_sp_KLE_1755	4.26791e-05	4.26791e-05	0.018276
PWY-7221: guanosine ribonucleotides de novo biosynthesis|g__Porphyromonas.s__Porphyromonas_asaccharolytica	4.28486e-05	4.28486e-05	0.0182689
PANTO-PWY: phosphopantothenate biosynthesis I|g__Ruminococcus.s__Ruminococcus_sp_5_1_39BFAA	4.29334e-05	4.29334e-05	0.0182653
PWY-6163: chorismate biosynthesis from 3-dehydroquinate|g__Ruminococcus.s__Ruminococcus_sp_5_1_39BFAA	4.30267e-05	4.30267e-05	0.0182614
PWY-5138: unsaturated, even numbered fatty acid &beta;-oxidation|g__Escherichia.s__Escherichia_coli	4.30912e-05	4.30912e-05	0.0182587
ANAGLYCOLYSIS-PWY: glycolysis III (from glucose)|g__Odoribacter.s__Odoribacter_splanchnicus	4.34444e-05	4.34444e-05	0.018244
GALACT-GLUCUROCAT-PWY: superpathway of hexuronide and hexuronate degradation|g__Faecalibacterium.s__Faecalibacterium_prausnitzii	4.34905e-05	4.34905e-05	0.0182421
PWY-6387:UDP-N-acetylmuramoyl-pentapeptidebiosynthesisI(meso-diaminopimelatecontaining)|g__Subdoligranulum.s__Subdoligranulum_sp_4_3_54A2FAA	4.35411e-05	4.35411e-05	0.01824
NONOXIPENT-PWY: pentose phosphate pathway (non-oxidative branch)|g__Ruminococcus.s__Ruminococcus_lactaris	4.37747e-05	4.37747e-05	0.0182304
PWY-6151: S-adenosyl-L-methionine cycle I|g__Streptococcus.s__Streptococcus_thermophilus	4.37984e-05	4.37984e-05	0.0182294
PWY-6609: adenine and adenosine salvage III|g__Bacteroides.s__Bacteroides_finegoldii	4.49215e-05	4.49215e-05	0.0181839
PWY-6386:UDP-N-acetylmuramoyl-pentapeptidebiosynthesisI(meso-diaminopimelatecontaining)|g__Subdoligranulum.s__Subdoligranulum_sp_4_3_54A2FAA	4.55167e-05	4.55167e-05	0.0181602
PWY-5667: CDP-diacylglycerol biosynthesis I|g__Bacteroides.s__Bacteroides_plebeius	4.59858e-05	4.59858e-05	0.0181417
PWY0-1319: CDP-diacylglycerol biosynthesis II|g__Bacteroides.s__Bacteroides_plebeius	4.59858e-05	4.59858e-05	0.0181417
COA-PWY-1: coenzyme A biosynthesis II (mammalian)|g__Ruminococcus.s__Ruminococcus_sp_5_1_39BFAA	4.65866e-05	4.65866e-05	0.0181184
PWY-6163: chorismate biosynthesis from 3-dehydroquinate|g__Clostridium.s__Clostridium_sp_KLE_1755	4.66289e-05	4.66289e-05	0.0181167
ASPASN-PWY: superpathway of L-aspartate and L-asparagine biosynthesis|g__Bacteroides.s__Bacteroides_sp_2_1_22	4.6757e-05	4.6757e-05	0.0181118
PWY-5686: UMP biosynthesis|g__Veillonella.s__Veillonella_parvula	4.6769e-05	4.6769e-05	0.0181113
PWY-5686: UMP biosynthesis|g__Clostridium.s__Clostridium_sp_KLE_1755	4.7458e-05	4.7458e-05	0.018085
PWY-6608: guanosine nucleotides degradation III|g__Odoribacter.s__Odoribacter_splanchnicus	4.75488e-05	4.75488e-05	0.0180816
COA-PWY: coenzyme A biosynthesis I|g__Porphyromonas.s__Porphyromonas_asaccharolytica	4.76829e-05	4.76829e-05	0.0180765
PWY-6386:UDP-N-acetylmuramoyl-pentapeptidebiosynthesisI(meso-diaminopimelatecontaining)|g__Parvimonas.s__Parvimonas_micra	4.78396e-05	4.78396e-05	0.0180706
PWY-6122: 5-aminoimidazole ribonucleotide biosynthesis II|g__Parvimonas.s__Parvimonas_micra	4.78709e-05	4.78709e-05	0.0180694
PWY-6277: superpathway of 5-aminoimidazole ribonucleotide biosynthesis|g__Parvimonas.s__Parvimonas_micra	4.78709e-05	4.78709e-05	0.0180694
PWY-6151: S-adenosyl-L-methionine cycle I|g__Ruminococcus.s__Ruminococcus_lactaris	4.82634e-05	4.82634e-05	0.0180547
PWY-5097: L-lysine biosynthesis VI|g__Ruminococcus.s__Ruminococcus_lactaris	4.86099e-05	4.86099e-05	0.0180418
PWY-6123: inosine-5'-phosphate biosynthesis I|g__Bacteroides.s__Bacteroides_sp_2_1_22	4.86924e-05	4.86924e-05	0.0180388
PWY-6387:UDP-N-acetylmuramoyl-pentapeptidebiosynthesisI(meso-diaminopimelatecontaining)|g__Peptostreptococcus.s__Peptostreptococcus_stomatis	4.87627e-05	4.87627e-05	0.0180362
PWY-5686: UMP biosynthesis|g__Eubacterium.s__Eubacterium_ramulus	4.88898e-05	4.88898e-05	0.0180315
PWY-5667: CDP-diacylglycerol biosynthesis I|g__Bacteroides.s__Bacteroides_finegoldii	4.8955e-05	4.8955e-05	0.0180291
PWY0-1319: CDP-diacylglycerol biosynthesis II|g__Bacteroides.s__Bacteroides_finegoldii	4.8955e-05	4.8955e-05	0.0180291
ANAGLYCOLYSIS-PWY: glycolysis III (from glucose)|g__Bacteroides.s__Bacteroides_sp_2_1_22	4.9082e-05	4.9082e-05	0.0180244
PANTOSYN-PWY: pantothenate and coenzyme A biosynthesis I|g__Eubacterium.s__Eubacterium_ventriosum	4.92126e-05	4.92126e-05	0.0180196
PWY-6387:UDP-N-acetylmuramoyl-pentapeptidebiosynthesisI(meso-diaminopimelatecontaining)|g__Ruminococcus.s__Ruminococcus_lactaris	4.92152e-05	4.92152e-05	0.0180196
PANTOSYN-PWY: pantothenate and coenzyme A biosynthesis I|g__Anaerostipes.s__Anaerostipes_hadrus	4.93304e-05	4.93304e-05	0.0180153
PWY-6147: 6-hydroxymethyl-dihydropterin diphosphate biosynthesis I|g__Prevotella.s__Prevotella_intermedia	4.9488e-05	4.9488e-05	0.0180096
PWY-6386:UDP-N-acetylmuramoyl-pentapeptidebiosynthesisI(meso-diaminopimelatecontaining)|g__Bacteroides.s__Bacteroides_sp_2_1_22	4.99654e-05	4.99654e-05	0.0179923
PWY0-1061: superpathway of L-alanine biosynthesis|g__Streptococcus.s__Streptococcus_parasanguinis	5.07061e-05	5.07061e-05	0.0179658
PWY-7228: superpathway of guanosine nucleotides de novo biosynthesis I|g__Veillonella.s__Veillonella_parvula	5.10254e-05	5.10254e-05	0.0179545
PEPTIDOGLYCANSYN-PWY: peptidoglycan biosynthesis I (meso-diaminopimelate containing)|g__Parvimonas.s__Parvimonas_micra	5.11039e-05	5.11039e-05	0.0179518
PWY-1269: CMP-3-deoxy-D-manno-octulosonate biosynthesis I|g__Alistipes.s__Alistipes_shahii	5.26504e-05	5.26504e-05	0.0178981
PWY-5103: L-isoleucine biosynthesis III|g__Streptococcus.s__Streptococcus_parasanguinis	5.41031e-05	5.41031e-05	0.0178491
COA-PWY-1: coenzyme A biosynthesis II (mammalian)|g__Lachnospiraceae_noname.s__Lachnospiraceae_bacterium_5_1_63FAA	5.43969e-05	5.43969e-05	0.0178393
PWY-6387:UDP-N-acetylmuramoyl-pentapeptidebiosynthesisI(meso-diaminopimelatecontaining)|g__Bacteroides.s__Bacteroides_sp_2_1_22	5.54913e-05	5.54913e-05	0.0178035
COA-PWY: coenzyme A biosynthesis I|g__Solobacterium.s__Solobacterium_moorei	5.62021e-05	5.62021e-05	0.0177806
PYRIDNUCSYN-PWY: NAD biosynthesis I (from aspartate)|g__Alistipes.s__Alistipes_shahii	5.657e-05	5.657e-05	0.0177688
SO4ASSIM-PWY: sulfate reduction I (assimilatory)|g__Akkermansia.s__Akkermansia_muciniphila	5.67454e-05	5.67454e-05	0.0177632
COMPLETE-ARO-PWY: superpathway of aromatic amino acid biosynthesis|g__Ruminococcus.s__Ruminococcus_sp_5_1_39BFAA	5.68838e-05	5.68838e-05	0.0177588
PEPTIDOGLYCANSYN-PWY: peptidoglycan biosynthesis I (meso-diaminopimelate containing)|g__Clostridium.s__Clostridium_sp_KLE_1755	5.72746e-05	5.72746e-05	0.0177465
ARO-PWY: chorismate biosynthesis I|g__Ruminococcus.s__Ruminococcus_sp_5_1_39BFAA	5.73472e-05	5.73472e-05	0.0177442
PWY-7219: adenosine ribonucleotides de novo biosynthesis|g__Pseudoflavonifractor.s__Pseudoflavonifractor_capillosus	5.74425e-05	5.74425e-05	0.0177412
PWY-6387:UDP-N-acetylmuramoyl-pentapeptidebiosynthesisI(meso-diaminopimelatecontaining)|g__Parvimonas.s__Parvimonas_micra	5.75069e-05	5.75069e-05	0.0177392
PWY0-1277: 3-phenylpropanoate and 3-(3-hydroxyphenyl)propanoate degradation|g__Escherichia.s__Escherichia_coli	5.76439e-05	5.76439e-05	0.0177349
PWY-7221: guanosine ribonucleotides de novo biosynthesis|g__Bacteroides.s__Bacteroides_cellulosilyticus	5.77876e-05	5.77876e-05	0.0177305
PANTO-PWY: phosphopantothenate biosynthesis I|g__Ruminococcus.s__Ruminococcus_callidus	5.78145e-05	5.78145e-05	0.0177296
PWY-6609: adenine and adenosine salvage III|g__Peptostreptococcus.s__Peptostreptococcus_stomatis	5.78415e-05	5.78415e-05	0.0177288
BRANCHED-CHAIN-AA-SYN-PWY: superpathway of branched amino acid biosynthesis|g__Streptococcus.s__Streptococcus_parasanguinis	5.81481e-05	5.81481e-05	0.0177193
PWY-4242: pantothenate and coenzyme A biosynthesis III|g__Parvimonas.s__Parvimonas_micra	5.82595e-05	5.82595e-05	0.0177158
PWY-7111: pyruvate fermentation to isobutanol (engineered)|g__Clostridium.s__Clostridium_clostridioforme	5.83694e-05	5.83694e-05	0.0177124
VALSYN-PWY: L-valine biosynthesis|g__Clostridium.s__Clostridium_clostridioforme	5.83694e-05	5.83694e-05	0.0177124
PWY-7219: adenosine ribonucleotides de novo biosynthesis|g__Bacteroides.s__Bacteroides_finegoldii	5.87153e-05	5.87153e-05	0.0177018
DTDPRHAMSYN-PWY: dTDP-L-rhamnose biosynthesis I|g__Bacteroides.s__Bacteroides_finegoldii	5.87633e-05	5.87633e-05	0.0177003
PWY-5667: CDP-diacylglycerol biosynthesis I|g__Ruminococcus.s__Ruminococcus_champanellensis	5.91261e-05	5.91261e-05	0.0176892
PWY0-1319: CDP-diacylglycerol biosynthesis II|g__Ruminococcus.s__Ruminococcus_champanellensis	5.91261e-05	5.91261e-05	0.0176892
PWY-5188: tetrapyrrole biosynthesis I (from glutamate)|g__Clostridium.s__Clostridium_sp_KLE_1755	5.92076e-05	5.92076e-05	0.0176867
PWY0-1296: purine ribonucleosides degradation|g__Clostridium.s__Clostridium_sp_KLE_1755	5.94651e-05	5.94651e-05	0.0176789
PWY-6122: 5-aminoimidazole ribonucleotide biosynthesis II|g__Ruminococcus.s__Ruminococcus_callidus	5.95123e-05	5.95123e-05	0.0176775
PWY-6277: superpathway of 5-aminoimidazole ribonucleotide biosynthesis|g__Ruminococcus.s__Ruminococcus_callidus	5.95123e-05	5.95123e-05	0.0176775
PWY-6386:UDP-N-acetylmuramoyl-pentapeptidebiosynthesisI(meso-diaminopimelatecontaining)|g__Ruminococcus.s__Ruminococcus_lactaris	5.95683e-05	5.95683e-05	0.0176758
PWY-5695: urate biosynthesis/inosine 5'-phosphate degradation|g__Roseburia.s__Roseburia_inulinivorans	5.95911e-05	5.95911e-05	0.0176751
PWY-6386:UDP-N-acetylmuramoyl-pentapeptidebiosynthesisI(meso-diaminopimelatecontaining)|g__Peptostreptococcus.s__Peptostreptococcus_stomatis	5.96049e-05	5.96049e-05	0.0176747
PWY-7221: guanosine ribonucleotides de novo biosynthesis|g__Veillonella.s__Veillonella_parvula	5.96454e-05	5.96454e-05	0.0176735
PWY-5695: urate biosynthesis/inosine 5'-phosphate degradation|g__Bacteroides.s__Bacteroides_plebeius	5.99241e-05	5.99241e-05	0.0176651
COMPLETE-ARO-PWY: superpathway of aromatic amino acid biosynthesis|g__Clostridium.s__Clostridium_sp_KLE_1755	6.07936e-05	6.07936e-05	0.0176391
ARO-PWY: chorismate biosynthesis I|g__Clostridium.s__Clostridium_sp_KLE_1755	6.10522e-05	6.10522e-05	0.0176315
PWY-6122: 5-aminoimidazole ribonucleotide biosynthesis II|g__Clostridium.s__Clostridium_bolteae	6.11936e-05	6.11936e-05	0.0176273
PWY-6277: superpathway of 5-aminoimidazole ribonucleotide biosynthesis|g__Clostridium.s__Clostridium_bolteae	6.11936e-05	6.11936e-05	0.0176273
PWY-7221: guanosine ribonucleotides de novo biosynthesis|g__Odoribacter.s__Odoribacter_splanchnicus	6.1213e-05	6.1213e-05	0.0176268
NONOXIPENT-PWY: pentose phosphate pathway (non-oxidative branch)|g__Clostridiales_noname.s__Bacteroides_pectinophilus	6.12455e-05	6.12455e-05	0.0176258
PWY-1042: glycolysis IV (plant cytosol)|g__Blautia.s__Ruminococcus_obeum	6.17833e-05	6.17833e-05	0.0176101
GLUTORN-PWY: L-ornithine biosynthesis|g__Parasutterella.s__Parasutterella_excrementihominis	6.18898e-05	6.18898e-05	0.017607
PWY-6385: peptidoglycan biosynthesis III (mycobacteria)|g__Bacteroides.s__Bacteroides_finegoldii	6.1906e-05	6.1906e-05	0.0176065
PWY-6700: queuosine biosynthesis|g__Bacteroides.s__Bacteroides_finegoldii	6.41647e-05	6.41647e-05	0.0175419
PWY-2942: L-lysine biosynthesis III|g__Bacteroides.s__Bacteroides_finegoldii	6.43983e-05	6.43983e-05	0.0175354
PWY-7221: guanosine ribonucleotides de novo biosynthesis|g__Bacteroides.s__Bacteroides_finegoldii	6.54475e-05	6.54475e-05	0.0175063
PWY-6386:UDP-N-acetylmuramoyl-pentapeptidebiosynthesisI(meso-diaminopimelatecontaining)|g__Ruminococcus.s__Ruminococcus_sp_5_1_39BFAA	6.56994e-05	6.56994e-05	0.0174994
COA-PWY: coenzyme A biosynthesis I|g__Lachnospiraceae_noname.s__Lachnospiraceae_bacterium_5_1_63FAA	6.61838e-05	6.61838e-05	0.0174861
PWY-6122: 5-aminoimidazole ribonucleotide biosynthesis II|g__Peptostreptococcus.s__Peptostreptococcus_stomatis	6.64113e-05	6.64113e-05	0.01748
PWY-6277: superpathway of 5-aminoimidazole ribonucleotide biosynthesis|g__Peptostreptococcus.s__Peptostreptococcus_stomatis	6.64113e-05	6.64113e-05	0.01748
PWY-1042: glycolysis IV (plant cytosol)|g__Bacteroides.s__Bacteroides_finegoldii	6.64817e-05	6.64817e-05	0.0174781
PEPTIDOGLYCANSYN-PWY: peptidoglycan biosynthesis I (meso-diaminopimelate containing)|g__Bacteroides.s__Bacteroides_sp_2_1_22	6.67134e-05	6.67134e-05	0.0174718
PWY-621: sucrose degradation III (sucrose invertase)|g__Streptococcus.s__Streptococcus_parasanguinis	6.7088e-05	6.7088e-05	0.0174617
PWY-1042: glycolysis IV (plant cytosol)|g__Streptococcus.s__Streptococcus_australis	6.72368e-05	6.72368e-05	0.0174577
PWY-6700: queuosine biosynthesis|g__Ruminococcus.s__Ruminococcus_callidus	6.73616e-05	6.73616e-05	0.0174544
PWY-5686: UMP biosynthesis|g__Ruminococcus.s__Ruminococcus_sp_5_1_39BFAA	6.75781e-05	6.75781e-05	0.0174486
COA-PWY: coenzyme A biosynthesis I|g__Streptococcus.s__Streptococcus_parasanguinis	6.76668e-05	6.76668e-05	0.0174462
PWY-2942: L-lysine biosynthesis III|g__Ruminococcus.s__Ruminococcus_lactaris	6.8081e-05	6.8081e-05	0.0174352
TRPSYN-PWY: L-tryptophan biosynthesis|g__Streptococcus.s__Streptococcus_parasanguinis	6.81061e-05	6.81061e-05	0.0174346
PWY-5667: CDP-diacylglycerol biosynthesis I|g__Bacteroides.s__Bacteroides_sp_2_1_22	6.95107e-05	6.95107e-05	0.0173978
PWY0-1319: CDP-diacylglycerol biosynthesis II|g__Bacteroides.s__Bacteroides_sp_2_1_22	6.95107e-05	6.95107e-05	0.0173978
GLYCOGENSYNTH-PWY: glycogen biosynthesis I (from ADP-D-Glucose)|g__Eubacterium.s__Eubacterium_rectale	6.99617e-05	6.99617e-05	0.0173862
PWY-6385: peptidoglycan biosynthesis III (mycobacteria)|g__Peptostreptococcus.s__Peptostreptococcus_stomatis	7.02485e-05	7.02485e-05	0.0173788
PWY-5667: CDP-diacylglycerol biosynthesis I|g__Eubacterium.s__Eubacterium_rectale	7.05755e-05	7.05755e-05	0.0173704
PWY0-1319: CDP-diacylglycerol biosynthesis II|g__Eubacterium.s__Eubacterium_rectale	7.05755e-05	7.05755e-05	0.0173704
PANTO-PWY: phosphopantothenate biosynthesis I|g__Bacteroides.s__Bacteroides_plebeius	7.13047e-05	7.13047e-05	0.0173519
PWY-6317: galactose degradation I (Leloir pathway)|g__Streptococcus.s__Streptococcus_thermophilus	7.27123e-05	7.27123e-05	0.0173167
PWY66-422: D-galactose degradation V (Leloir pathway)|g__Streptococcus.s__Streptococcus_thermophilus	7.27123e-05	7.27123e-05	0.0173167
PWY-6387:UDP-N-acetylmuramoyl-pentapeptidebiosynthesisI(meso-diaminopimelatecontaining)|g__Ruminococcus.s__Ruminococcus_sp_5_1_39BFAA	7.2818e-05	7.2818e-05	0.0173141
PWY-5097: L-lysine biosynthesis VI|g__Ruminococcus.s__Ruminococcus_champanellensis	7.38703e-05	7.38703e-05	0.0172882
DTDPRHAMSYN-PWY: dTDP-L-rhamnose biosynthesis I|g__Alistipes.s__Alistipes_shahii	7.40885e-05	7.40885e-05	0.0172829
PEPTIDOGLYCANSYN-PWY: peptidoglycan biosynthesis I (meso-diaminopimelate containing)|g__Eubacterium.s__Eubacterium_ventriosum	7.447e-05	7.447e-05	0.0172737
PANTO-PWY: phosphopantothenate biosynthesis I|g__Bacteroides.s__Bacteroides_finegoldii	7.46807e-05	7.46807e-05	0.0172686
NONMEVIPP-PWY: methylerythritol phosphate pathway I|g__Ruminococcus.s__Ruminococcus_sp_5_1_39BFAA	7.5268e-05	7.5268e-05	0.0172545
VALSYN-PWY: L-valine biosynthesis|g__Bifidobacterium.s__Bifidobacterium_catenulatum	7.56639e-05	7.56639e-05	0.017245
PEPTIDOGLYCANSYN-PWY: peptidoglycan biosynthesis I (meso-diaminopimelate containing)|g__Bacteroides.s__Bacteroides_plebeius	7.68914e-05	7.68914e-05	0.017216
PEPTIDOGLYCANSYN-PWY: peptidoglycan biosynthesis I (meso-diaminopimelate containing)|g__Ruminococcus.s__Ruminococcus_sp_5_1_39BFAA	7.79754e-05	7.79754e-05	0.0171908
COMPLETE-ARO-PWY: superpathway of aromatic amino acid biosynthesis|g__Streptococcus.s__Streptococcus_salivarius	7.85502e-05	7.85502e-05	0.0171776
PWY-7111: pyruvate fermentation to isobutanol (engineered)|g__Clostridium.s__Clostridium_sp_KLE_1755	7.91369e-05	7.91369e-05	0.0171642
VALSYN-PWY: L-valine biosynthesis|g__Clostridium.s__Clostridium_sp_KLE_1755	7.91369e-05	7.91369e-05	0.0171642
PWY-6151: S-adenosyl-L-methionine cycle I|g__Porphyromonas.s__Porphyromonas_asaccharolytica	7.94984e-05	7.94984e-05	0.0171559
PWY-7221: guanosine ribonucleotides de novo biosynthesis|g__Lachnospiraceae_noname.s__Lachnospiraceae_bacterium_7_1_58FAA	8.12114e-05	8.12114e-05	0.0171175
PWY-5189: tetrapyrrole biosynthesis II (from glycine)|g__Methanobrevibacter.s__Methanobrevibacter_smithii	8.30722e-05	8.30722e-05	0.0170767
PWY-6163: chorismate biosynthesis from 3-dehydroquinate|g__Streptococcus.s__Streptococcus_salivarius	8.32057e-05	8.32057e-05	0.0170738
PANTO-PWY: phosphopantothenate biosynthesis I|g__Bacteroides.s__Bacteroides_cellulosilyticus	8.3265e-05	8.3265e-05	0.0170725
PWY-6737: starch degradation V|g__Ruminococcus.s__Ruminococcus_sp_5_1_39BFAA	8.42302e-05	8.42302e-05	0.0170518
PWY-5188: tetrapyrrole biosynthesis I (from glutamate)|g__Ruminococcus.s__Ruminococcus_sp_5_1_39BFAA	8.48299e-05	8.48299e-05	0.017039
ILEUSYN-PWY: L-isoleucine biosynthesis I (from threonine)|g__Streptococcus.s__Streptococcus_parasanguinis	8.51002e-05	8.51002e-05	0.0170332
PWY-6386:UDP-N-acetylmuramoyl-pentapeptidebiosynthesisI(meso-diaminopimelatecontaining)|g__Odoribacter.s__Odoribacter_splanchnicus	8.59389e-05	8.59389e-05	0.0170156
NONMEVIPP-PWY: methylerythritol phosphate pathway I|g__Parvimonas.s__Parvimonas_micra	8.63419e-05	8.63419e-05	0.0170071
PWY-6386:UDP-N-acetylmuramoyl-pentapeptidebiosynthesisI(meso-diaminopimelatecontaining)|g__Alistipes.s__Alistipes_onderdonkii	8.71766e-05	8.71766e-05	0.0169898
PWY-3841: folate transformations II|g__Bacteroides.s__Bacteroides_sp_2_1_22	8.81149e-05	8.81149e-05	0.0169705
PWY-6163: chorismate biosynthesis from 3-dehydroquinate|g__Clostridium.s__Clostridium_bolteae	8.98967e-05	8.98967e-05	0.0169344
PWY0-1586: peptidoglycan maturation (meso-diaminopimelate containing)|g__Odoribacter.s__Odoribacter_splanchnicus	9.04368e-05	9.04368e-05	0.0169236
PWY-6737: starch degradation V|g__Eubacterium.s__Eubacterium_ventriosum	9.20792e-05	9.20792e-05	0.0168912
OANTIGEN-PWY: O-antigen building blocks biosynthesis (E. coli)|g__Escherichia.s__Escherichia_coli	9.24831e-05	9.24831e-05	0.0168833
PWY-6163: chorismate biosynthesis from 3-dehydroquinate|g__Coprococcus.s__Coprococcus_catus	9.28058e-05	9.28058e-05	0.016877
ARO-PWY: chorismate biosynthesis I|g__Streptococcus.s__Streptococcus_salivarius	9.34628e-05	9.34628e-05	0.0168643
PWY-6386:UDP-N-acetylmuramoyl-pentapeptidebiosynthesisI(meso-diaminopimelatecontaining)|g__Streptococcus.s__Streptococcus_salivarius	9.47881e-05	9.47881e-05	0.016839
PWY-6151: S-adenosyl-L-methionine cycle I|g__Odoribacter.s__Odoribacter_splanchnicus	9.48356e-05	9.48356e-05	0.016838
PWY-7111: pyruvate fermentation to isobutanol (engineered)|g__Ruminococcus.s__Ruminococcus_sp_5_1_39BFAA	9.5547e-05	9.5547e-05	0.0168246
FAO-PWY: fatty acid &beta;-oxidation I|g__Escherichia.s__Escherichia_coli	9.56914e-05	9.56914e-05	0.0168219
PWY-5686: UMP biosynthesis|g__Faecalibacterium.s__Faecalibacterium_prausnitzii	9.58637e-05	9.58637e-05	0.0168186
ASPASN-PWY: superpathway of L-aspartate and L-asparagine biosynthesis|g__Bacteroides.s__Bacteroides_faecis	9.67252e-05	9.67252e-05	0.0168025
PWY-6386:UDP-N-acetylmuramoyl-pentapeptidebiosynthesisI(meso-diaminopimelatecontaining)|g__Bacteroides.s__Bacteroides_plebeius	9.69821e-05	9.69821e-05	0.0167977
PWY-7219: adenosine ribonucleotides de novo biosynthesis|g__Faecalibacterium.s__Faecalibacterium_prausnitzii	9.75861e-05	9.75861e-05	0.0167865
VALSYN-PWY: L-valine biosynthesis|g__Ruminococcus.s__Ruminococcus_sp_5_1_39BFAA	9.77022e-05	9.77022e-05	0.0167844
PWY-7221: guanosine ribonucleotides de novo biosynthesis|g__Parvimonas.s__Parvimonas_micra	9.8138e-05	9.8138e-05	0.0167764
PWY-7221: guanosine ribonucleotides de novo biosynthesis|g__Ruminococcus.s__Ruminococcus_champanellensis	9.84623e-05	9.84623e-05	0.0167704
PWY-6387:UDP-N-acetylmuramoyl-pentapeptidebiosynthesisI(meso-diaminopimelatecontaining)|g__Bacteroides.s__Bacteroides_plebeius	9.95983e-05	9.95983e-05	0.0167497
PWY-7199: pyrimidine deoxyribonucleosides salvage|g__Parvimonas.s__Parvimonas_micra	9.96373e-05	9.96373e-05	0.016749
PANTO-PWY: phosphopantothenate biosynthesis I|g__Peptostreptococcus.s__Peptostreptococcus_stomatis	0.000100479	0.000100479	0.0167339
PWY-5695: urate biosynthesis/inosine 5'-phosphate degradation|g__Bacteroides.s__Bacteroides_finegoldii	0.000101675	0.000101675	0.0167125
PWY-6387:UDP-N-acetylmuramoyl-pentapeptidebiosynthesisI(meso-diaminopimelatecontaining)|g__Alistipes.s__Alistipes_onderdonkii	0.000101729	0.000101729	0.0167116
UDPNAGSYN-PWY: UDP-N-acetyl-D-glucosamine biosynthesis I|g__Ruminococcus.s__Ruminococcus_champanellensis	0.000101982	0.000101982	0.0167071
DTDPRHAMSYN-PWY: dTDP-L-rhamnose biosynthesis I|g__Eggerthella.s__Eggerthella_lenta	0.000106495	0.000106495	0.016629
PWY-7221: guanosine ribonucleotides de novo biosynthesis|g__Clostridium.s__Clostridium_hathewayi	0.000107493	0.000107493	0.0166122
PWY-6507: 4-deoxy-L-threo-hex-4-enopyranuronate degradation|g__Faecalibacterium.s__Faecalibacterium_prausnitzii	0.000108038	0.000108038	0.0166031
NONOXIPENT-PWY: pentose phosphate pathway (non-oxidative branch)|g__Odoribacter.s__Odoribacter_splanchnicus	0.00010831	0.00010831	0.0165986
HISDEG-PWY: L-histidine degradation I|g__Alistipes.s__Alistipes_shahii	0.000109595	0.000109595	0.0165773
PEPTIDOGLYCANSYN-PWY: peptidoglycan biosynthesis I (meso-diaminopimelate containing)|g__Peptostreptococcus.s__Peptostreptococcus_stomatis	0.000109612	0.000109612	0.016577
PWY-6609: adenine and adenosine salvage III|g__Ruminococcus.s__Ruminococcus_lactaris	0.000109676	0.000109676	0.016576
PWY-5659: GDP-mannose biosynthesis|g__Alistipes.s__Alistipes_shahii	0.000110219	0.000110219	0.0165671
CALVIN-PWY: Calvin-Benson-Bassham cycle|g__Odoribacter.s__Odoribacter_splanchnicus	0.000111043	0.000111043	0.0165536
PWY66-400: glycolysis VI (metazoan)|g__Bacteroides.s__Bacteroides_sp_2_1_22	0.000111284	0.000111284	0.0165497
PWY-6121: 5-aminoimidazole ribonucleotide biosynthesis I|g__Parvimonas.s__Parvimonas_micra	0.000111474	0.000111474	0.0165467
PWY-3841: folate transformations II|g__Streptococcus.s__Streptococcus_parasanguinis	0.000113533	0.000113533	0.0165137
HOMOSER-METSYN-PWY: L-methionine biosynthesis I|g__Coprococcus.s__Coprococcus_catus	0.000116219	0.000116219	0.0164715
DTDPRHAMSYN-PWY: dTDP-L-rhamnose biosynthesis I|g__Bacteroides.s__Bacteroides_sp_2_1_22	0.000117751	0.000117751	0.0164479
VALSYN-PWY: L-valine biosynthesis|g__Streptococcus.s__Streptococcus_australis	0.000118999	0.000118999	0.0164289
PWY-2942: L-lysine biosynthesis III|g__Ruminococcus.s__Ruminococcus_sp_5_1_39BFAA	0.000119808	0.000119808	0.0164167
PWY-7221: guanosine ribonucleotides de novo biosynthesis|g__Eubacterium.s__Eubacterium_ventriosum	0.000119928	0.000119928	0.0164149
PWY-5667: CDP-diacylglycerol biosynthesis I|g__Eubacterium.s__Eubacterium_ramulus	0.000121933	0.000121933	0.016385
PWY0-1319: CDP-diacylglycerol biosynthesis II|g__Eubacterium.s__Eubacterium_ramulus	0.000121933	0.000121933	0.016385
PWY-6151: S-adenosyl-L-methionine cycle I|g__Ruminococcus.s__Ruminococcus_champanellensis	0.000122304	0.000122304	0.0163795
PWY-5667: CDP-diacylglycerol biosynthesis I|g__Bacteroides.s__Bacteroides_cellulosilyticus	0.000122979	0.000122979	0.0163696
PWY0-1319: CDP-diacylglycerol biosynthesis II|g__Bacteroides.s__Bacteroides_cellulosilyticus	0.000122979	0.000122979	0.0163696
THISYNARA-PWY: superpathway of thiamin diphosphate biosynthesis III (eukaryotes)|g__Bacteroides.s__Bacteroides_sp_2_1_22	0.000123936	0.000123936	0.0163556
PWY-7219: adenosine ribonucleotides de novo biosynthesis|g__Clostridiales_noname.s__Bacteroides_pectinophilus	0.000124325	0.000124325	0.0163499
PWY-7219: adenosine ribonucleotides de novo biosynthesis|g__Ruminococcus.s__Ruminococcus_sp_5_1_39BFAA	0.000124592	0.000124592	0.0163461
ARGSYNBSUB-PWY: L-arginine biosynthesis II (acetyl cycle)|g__Coprococcus.s__Coprococcus_catus	0.000125121	0.000125121	0.0163384
PWY-6121: 5-aminoimidazole ribonucleotide biosynthesis I|g__Peptostreptococcus.s__Peptostreptococcus_stomatis	0.000126303	0.000126303	0.0163215
PWY-4242: pantothenate and coenzyme A biosynthesis III|g__Eubacterium.s__Eubacterium_ventriosum	0.000126751	0.000126751	0.0163151
PWY-5136: fatty acid &beta;-oxidation II (peroxisome)|g__Escherichia.s__Escherichia_coli	0.00012689	0.00012689	0.0163131
COA-PWY-1: coenzyme A biosynthesis II (mammalian)|g__Bifidobacterium.s__Bifidobacterium_catenulatum	0.000128195	0.000128195	0.0162947
PWY-7282: 4-amino-2-methyl-5-phosphomethylpyrimidine biosynthesis (yeast)|g__Bacteroides.s__Bacteroides_sp_2_1_22	0.000129224	0.000129224	0.0162803
NONMEVIPP-PWY: methylerythritol phosphate pathway I|g__Peptostreptococcus.s__Peptostreptococcus_stomatis	0.000129913	0.000129913	0.0162707
PANTOSYN-PWY: pantothenate and coenzyme A biosynthesis I|g__Porphyromonas.s__Porphyromonas_asaccharolytica	0.00013058	0.00013058	0.0162614
ARGININE-SYN4-PWY: L-ornithine de novo biosynthesis|g__Bacteroides.s__Bacteroides_finegoldii	0.000132539	0.000132539	0.0162346
GALACTUROCAT-PWY: D-galacturonate degradation I|g__Faecalibacterium.s__Faecalibacterium_prausnitzii	0.000133336	0.000133336	0.0162238
PANTOSYN-PWY: pantothenate and coenzyme A biosynthesis I|g__Lachnospiraceae_noname.s__Lachnospiraceae_bacterium_5_1_63FAA	0.000134422	0.000134422	0.0162091
PWY-6609: adenine and adenosine salvage III|g__Streptococcus.s__Streptococcus_australis	0.00013576	0.00013576	0.0161913
PWY0-1296: purine ribonucleosides degradation|g__Streptococcus.s__Streptococcus_australis	0.00013627	0.00013627	0.0161845
PWY-7111: pyruvate fermentation to isobutanol (engineered)|g__Lachnospiraceae_noname.s__Lachnospiraceae_bacterium_2_1_58FAA	0.000136484	0.000136484	0.0161817
PWY-6147: 6-hydroxymethyl-dihydropterin diphosphate biosynthesis I|g__Veillonella.s__Veillonella_parvula	0.000137137	0.000137137	0.0161731
PWY-5667: CDP-diacylglycerol biosynthesis I|g__Lachnospiraceae_noname.s__Lachnospiraceae_bacterium_5_1_57FAA	0.000139766	0.000139766	0.0161388
PWY0-1319: CDP-diacylglycerol biosynthesis II|g__Lachnospiraceae_noname.s__Lachnospiraceae_bacterium_5_1_57FAA	0.000139766	0.000139766	0.0161388
NONMEVIPP-PWY: methylerythritol phosphate pathway I|g__Ruminococcus.s__Ruminococcus_lactaris	0.000140763	0.000140763	0.016126
UDPNAGSYN-PWY: UDP-N-acetyl-D-glucosamine biosynthesis I|g__Bifidobacterium.s__Bifidobacterium_catenulatum	0.000141483	0.000141483	0.0161168
PWY-7323: superpathway of GDP-mannose-derived O-antigen building blocks biosynthesis|g__Bacteroides.s__Bacteroides_sp_2_1_22	0.000141868	0.000141868	0.0161119
VALSYN-PWY: L-valine biosynthesis|g__Odoribacter.s__Odoribacter_splanchnicus	0.000143168	0.000143168	0.0160954
PWY-6122: 5-aminoimidazole ribonucleotide biosynthesis II|g__Ruminococcus.s__Ruminococcus_champanellensis	0.000143545	0.000143545	0.0160907
PWY-6277: superpathway of 5-aminoimidazole ribonucleotide biosynthesis|g__Ruminococcus.s__Ruminococcus_champanellensis	0.000143545	0.000143545	0.0160907
PWY-5695: urate biosynthesis/inosine 5'-phosphate degradation|g__Bacteroides.s__Bacteroides_sp_2_1_22	0.000144157	0.000144157	0.016083
PWY-6387:UDP-N-acetylmuramoyl-pentapeptidebiosynthesisI(meso-diaminopimelatecontaining)|g__Odoribacter.s__Odoribacter_splanchnicus	0.000144789	0.000144789	0.0160751
HISTSYN-PWY: L-histidine biosynthesis|g__Anaerostipes.s__Anaerostipes_hadrus	0.000148043	0.000148043	0.0160351
PWY-7219: adenosine ribonucleotides de novo biosynthesis|g__Bacteroides.s__Bacteroides_faecis	0.000148491	0.000148491	0.0160296
PWY-7111: pyruvate fermentation to isobutanol (engineered)|g__Bacteroides.s__Bacteroides_cellulosilyticus	0.000150642	0.000150642	0.0160037
VALSYN-PWY: L-valine biosynthesis|g__Bacteroides.s__Bacteroides_cellulosilyticus	0.000150642	0.000150642	0.0160037
PWY-1042: glycolysis IV (plant cytosol)|g__Ruminococcus.s__Ruminococcus_champanellensis	0.000153044	0.000153044	0.0159751
VALSYN-PWY: L-valine biosynthesis|g__Pseudoflavonifractor.s__Pseudoflavonifractor_capillosus	0.000153865	0.000153865	0.0159655
PWY-6737: starch degradation V|g__Eubacterium.s__Eubacterium_rectale	0.000154149	0.000154149	0.0159621
ILEUSYN-PWY: L-isoleucine biosynthesis I (from threonine)|g__Odoribacter.s__Odoribacter_splanchnicus	0.000155144	0.000155144	0.0159505
PWY-5097: L-lysine biosynthesis VI|g__Faecalibacterium.s__Faecalibacterium_prausnitzii	0.000156209	0.000156209	0.0159382
PWY-5097: L-lysine biosynthesis VI|g__Bacteroides.s__Bacteroides_cellulosilyticus	0.000156779	0.000156779	0.0159316
PWY-6387:UDP-N-acetylmuramoyl-pentapeptidebiosynthesisI(meso-diaminopimelatecontaining)|g__Eubacterium.s__Eubacterium_ramulus	0.000157953	0.000157953	0.0159182
PWY-6386:UDP-N-acetylmuramoyl-pentapeptidebiosynthesisI(meso-diaminopimelatecontaining)|g__Bifidobacterium.s__Bifidobacterium_catenulatum	0.000157971	0.000157971	0.015918
PWY-7219: adenosine ribonucleotides de novo biosynthesis|g__Bifidobacterium.s__Bifidobacterium_bifidum	0.000158781	0.000158781	0.0159087
COA-PWY-1: coenzyme A biosynthesis II (mammalian)|g__Clostridium.s__Clostridium_sp_KLE_1755	0.000158938	0.000158938	0.015907
PWY-6385: peptidoglycan biosynthesis III (mycobacteria)|g__Odoribacter.s__Odoribacter_splanchnicus	0.000159118	0.000159118	0.0159049
PWY-5667: CDP-diacylglycerol biosynthesis I|g__Eubacterium.s__Eubacterium_ventriosum	0.000159882	0.000159882	0.0158963
PWY0-1319: CDP-diacylglycerol biosynthesis II|g__Eubacterium.s__Eubacterium_ventriosum	0.000159882	0.000159882	0.0158963
PEPTIDOGLYCANSYN-PWY: peptidoglycan biosynthesis I (meso-diaminopimelate containing)|g__Odoribacter.s__Odoribacter_splanchnicus	0.00016165	0.00016165	0.0158764
ARO-PWY: chorismate biosynthesis I|g__Roseburia.s__Roseburia_inulinivorans	0.000162758	0.000162758	0.0158641
PWY-7221: guanosine ribonucleotides de novo biosynthesis|g__Methanobrevibacter.s__Methanobrevibacter_smithii	0.000164692	0.000164692	0.0158428
PWY-5686: UMP biosynthesis|g__Bacteroides.s__Bacteroides_finegoldii	0.000166909	0.000166909	0.0158187
PWY-6386:UDP-N-acetylmuramoyl-pentapeptidebiosynthesisI(meso-diaminopimelatecontaining)|g__Eubacterium.s__Eubacterium_ramulus	0.000166962	0.000166962	0.0158181
PWY-1269: CMP-3-deoxy-D-manno-octulosonate biosynthesis I|g__Bacteroides.s__Bacteroides_sp_2_1_22	0.000167745	0.000167745	0.0158096
PWY-5097: L-lysine biosynthesis VI|g__Ruminococcus.s__Ruminococcus_sp_5_1_39BFAA	0.000168303	0.000168303	0.0158037
PWY-7219: adenosine ribonucleotides de novo biosynthesis|g__Lactococcus.s__Lactococcus_lactis	0.000168607	0.000168607	0.0158004
1CMET2-PWY: N10-formyl-tetrahydrofolate biosynthesis|g__Parabacteroides.s__Parabacteroides_johnsonii	0.00016915	0.00016915	0.0157946
THRESYN-PWY: superpathway of L-threonine biosynthesis|g__Bifidobacterium.s__Bifidobacterium_catenulatum	0.000169236	0.000169236	0.0157937
PWY-7199: pyrimidine deoxyribonucleosides salvage|g__Pseudoflavonifractor.s__Pseudoflavonifractor_capillosus	0.000171059	0.000171059	0.0157744
PWY-6700: queuosine biosynthesis|g__Bacteroides.s__Bacteroides_faecis	0.000172173	0.000172173	0.0157626
PWY-7111: pyruvate fermentation to isobutanol (engineered)|g__Clostridiales_noname.s__Bacteroides_pectinophilus	0.000174624	0.000174624	0.0157371
VALSYN-PWY: L-valine biosynthesis|g__Clostridiales_noname.s__Bacteroides_pectinophilus	0.000174624	0.000174624	0.0157371
PWY-5667: CDP-diacylglycerol biosynthesis I|g__Ruminococcus.s__Ruminococcus_sp_5_1_39BFAA	0.000175695	0.000175695	0.0157261
PWY0-1319: CDP-diacylglycerol biosynthesis II|g__Ruminococcus.s__Ruminococcus_sp_5_1_39BFAA	0.000175695	0.000175695	0.0157261
PWY-6163: chorismate biosynthesis from 3-dehydroquinate|g__Streptococcus.s__Streptococcus_parasanguinis	0.000175878	0.000175878	0.0157242
COA-PWY-1: coenzyme A biosynthesis II (mammalian)|g__Porphyromonas.s__Porphyromonas_asaccharolytica	0.000176669	0.000176669	0.0157161
PEPTIDOGLYCANSYN-PWY: peptidoglycan biosynthesis I (meso-diaminopimelate containing)|g__Bifidobacterium.s__Bifidobacterium_catenulatum	0.00017734	0.00017734	0.0157093
COA-PWY-1: coenzyme A biosynthesis II (mammalian)|g__Bacteroides.s__Bacteroides_faecis	0.000181753	0.000181753	0.0156649
PWY-6386:UDP-N-acetylmuramoyl-pentapeptidebiosynthesisI(meso-diaminopimelatecontaining)|g__Lachnospiraceae_noname.s__Lachnospiraceae_bacterium_5_1_57FAA	0.00018227	0.00018227	0.0156598
PWY-5097: L-lysine biosynthesis VI|g__Bacteroides.s__Bacteroides_faecis	0.00018639	0.00018639	0.0156195
PWY-6386:UDP-N-acetylmuramoyl-pentapeptidebiosynthesisI(meso-diaminopimelatecontaining)|g__Bifidobacterium.s__Bifidobacterium_bifidum	0.000187239	0.000187239	0.0156113
PWY-6121: 5-aminoimidazole ribonucleotide biosynthesis I|g__Odoribacter.s__Odoribacter_splanchnicus	0.000189042	0.000189042	0.015594
NONMEVIPP-PWY: methylerythritol phosphate pathway I|g__Bifidobacterium.s__Bifidobacterium_longum	0.000190438	0.000190438	0.0155807
PWY-5686: UMP biosynthesis|g__Bifidobacterium.s__Bifidobacterium_catenulatum	0.000192697	0.000192697	0.0155594
PWY-4981: L-proline biosynthesis II (from arginine)|g__Streptococcus.s__Streptococcus_parasanguinis	0.000194673	0.000194673	0.015541
COA-PWY-1: coenzyme A biosynthesis II (mammalian)|g__Bacteroides.s__Bacteroides_cellulosilyticus	0.000195188	0.000195188	0.0155362
PWY-6151: S-adenosyl-L-methionine cycle I|g__Clostridium.s__Clostridium_bolteae	0.000198561	0.000198561	0.0155053
PWY-6737: starch degradation V|g__Streptococcus.s__Streptococcus_parasanguinis	0.000198668	0.000198668	0.0155044
PWY-6387:UDP-N-acetylmuramoyl-pentapeptidebiosynthesisI(meso-diaminopimelatecontaining)|g__Lachnospiraceae_noname.s__Lachnospiraceae_bacterium_5_1_57FAA	0.000200529	0.000200529	0.0154875
PWY-6122: 5-aminoimidazole ribonucleotide biosynthesis II|g__Lactococcus.s__Lactococcus_lactis	0.000200585	0.000200585	0.015487
PWY-6277: superpathway of 5-aminoimidazole ribonucleotide biosynthesis|g__Lactococcus.s__Lactococcus_lactis	0.000200585	0.000200585	0.015487
PWY-6121: 5-aminoimidazole ribonucleotide biosynthesis I|g__Ruminococcus.s__Ruminococcus_callidus	0.000202155	0.000202155	0.015473
PWY-6387:UDP-N-acetylmuramoyl-pentapeptidebiosynthesisI(meso-diaminopimelatecontaining)|g__Bifidobacterium.s__Bifidobacterium_catenulatum	0.000205455	0.000205455	0.0154437
PWY-2942: L-lysine biosynthesis III|g__Ruminococcus.s__Ruminococcus_champanellensis	0.00020588	0.00020588	0.01544
PWY66-400: glycolysis VI (metazoan)|g__Megamonas.s__Megamonas_rupellensis	0.000206395	0.000206395	0.0154355
COA-PWY: coenzyme A biosynthesis I|g__Escherichia.s__Escherichia_coli	0.000209888	0.000209888	0.0154052
PWY-1042: glycolysis IV (plant cytosol)|g__Bacteroides.s__Bacteroides_faecis	0.000211613	0.000211613	0.0153904
PWY-2942: L-lysine biosynthesis III|g__Odoribacter.s__Odoribacter_splanchnicus	0.00021307	0.00021307	0.015378
PWY-7221: guanosine ribonucleotides de novo biosynthesis|g__Bifidobacterium.s__Bifidobacterium_bifidum	0.000215059	0.000215059	0.0153613
PWY-7221: guanosine ribonucleotides de novo biosynthesis|g__Lachnospiraceae_noname.s__Lachnospiraceae_bacterium_5_1_57FAA	0.000218026	0.000218026	0.0153365
PWY-7219: adenosine ribonucleotides de novo biosynthesis|g__Streptococcus.s__Streptococcus_sanguinis	0.000218192	0.000218192	0.0153352
PWY-6147: 6-hydroxymethyl-dihydropterin diphosphate biosynthesis I|g__Porphyromonas.s__Porphyromonas_asaccharolytica	0.000218262	0.000218262	0.0153346
BRANCHED-CHAIN-AA-SYN-PWY: superpathway of branched amino acid biosynthesis|g__Odoribacter.s__Odoribacter_splanchnicus	0.000218748	0.000218748	0.0153306
ILEUSYN-PWY: L-isoleucine biosynthesis I (from threonine)|g__Pseudoflavonifractor.s__Pseudoflavonifractor_capillosus	0.00021975	0.00021975	0.0153223
PWY-6387:UDP-N-acetylmuramoyl-pentapeptidebiosynthesisI(meso-diaminopimelatecontaining)|g__Bifidobacterium.s__Bifidobacterium_bifidum	0.000221112	0.000221112	0.0153112
PWY-6609: adenine and adenosine salvage III|g__Bacteroides.s__Bacteroides_faecis	0.00022225	0.00022225	0.0153019
PWY-6147: 6-hydroxymethyl-dihydropterin diphosphate biosynthesis I|g__Bacteroides.s__Bacteroides_sp_2_1_22	0.000226229	0.000226229	0.0152699
PWY-6609: adenine and adenosine salvage III|g__Ruminococcus.s__Ruminococcus_champanellensis	0.000226361	0.000226361	0.0152688
PANTO-PWY: phosphopantothenate biosynthesis I|g__Parabacteroides.s__Parabacteroides_johnsonii	0.000226716	0.000226716	0.015266
PWY-7456: mannan degradation|g__Bacteroides.s__Bacteroides_ovatus	0.000228352	0.000228352	0.015253
PWY-6123: inosine-5'-phosphate biosynthesis I|g__Bacteroides.s__Bacteroides_faecis	0.000228728	0.000228728	0.01525
PEPTIDOGLYCANSYN-PWY: peptidoglycan biosynthesis I (meso-diaminopimelate containing)|g__Alistipes.s__Alistipes_onderdonkii	0.000230956	0.000230956	0.0152325
PWY-7111: pyruvate fermentation to isobutanol (engineered)|g__Coriobacteriaceae_noname.s__Coriobacteriaceae_bacterium_phI	0.000232092	0.000232092	0.0152237
VALSYN-PWY: L-valine biosynthesis|g__Coriobacteriaceae_noname.s__Coriobacteriaceae_bacterium_phI	0.000232092	0.000232092	0.0152237
PWY-6122: 5-aminoimidazole ribonucleotide biosynthesis II|g__Clostridiales_noname.s__Bacteroides_pectinophilus	0.000235993	0.000235993	0.0151936
PWY-6277: superpathway of 5-aminoimidazole ribonucleotide biosynthesis|g__Clostridiales_noname.s__Bacteroides_pectinophilus	0.000235993	0.000235993	0.0151936
PWY-6703: preQ0 biosynthesis|g__Bacteroides.s__Bacteroides_sp_2_1_22	0.000241694	0.000241694	0.0151505
COA-PWY-1: coenzyme A biosynthesis II (mammalian)|g__Parabacteroides.s__Parabacteroides_johnsonii	0.000241721	0.000241721	0.0151503
PWY-7220: adenosine deoxyribonucleotides de novo biosynthesis II|g__Solobacterium.s__Solobacterium_moorei	0.000241926	0.000241926	0.0151488
PWY-7222: guanosine deoxyribonucleotides de novo biosynthesis II|g__Solobacterium.s__Solobacterium_moorei	0.000241926	0.000241926	0.0151488
PWY-6305: putrescine biosynthesis IV|g__Ruminococcus.s__Ruminococcus_champanellensis	0.000251011	0.000251011	0.0150822
PWY-7197: pyrimidine deoxyribonucleotide phosphorylation|g__Methanobrevibacter.s__Methanobrevibacter_smithii	0.00025245	0.00025245	0.0150719
PWY0-1296: purine ribonucleosides degradation|g__Clostridium.s__Clostridium_bolteae	0.000252759	0.000252759	0.0150697
PWY-5667: CDP-diacylglycerol biosynthesis I|g__Roseburia.s__Roseburia_inulinivorans	0.000255559	0.000255559	0.0150498
PWY0-1319: CDP-diacylglycerol biosynthesis II|g__Roseburia.s__Roseburia_inulinivorans	0.000255559	0.000255559	0.0150498
PANTOSYN-PWY: pantothenate and coenzyme A biosynthesis I|g__Eggerthella.s__Eggerthella_lenta	0.000256166	0.000256166	0.0150455
PWY-6609: adenine and adenosine salvage III|g__Solobacterium.s__Solobacterium_moorei	0.000256944	0.000256944	0.01504
GLCMANNANAUT-PWY: superpathway of N-acetylglucosamine, N-acetylmannosamine and N-acetylneuraminate degradation|g__Megamonas.s__Megamonas_rupellensis	0.000258827	0.000258827	0.0150268
RHAMCAT-PWY: L-rhamnose degradation I|g__Bacteroides.s__Bacteroides_faecis	0.000260233	0.000260233	0.0150171
PWY-7219: adenosine ribonucleotides de novo biosynthesis|g__Clostridium.s__Clostridium_hathewayi	0.000265248	0.000265248	0.0149826
PWY-7663: gondoate biosynthesis (anaerobic)|g__Bacteroides.s__Bacteroides_faecis	0.000270045	0.000270045	0.0149502
PWY-6386:UDP-N-acetylmuramoyl-pentapeptidebiosynthesisI(meso-diaminopimelatecontaining)|g__Eubacterium.s__Eubacterium_ventriosum	0.000270862	0.000270862	0.0149448
PWY-7219: adenosine ribonucleotides de novo biosynthesis|g__Catenibacterium.s__Catenibacterium_mitsuokai	0.000271173	0.000271173	0.0149427
PWY-1042: glycolysis IV (plant cytosol)|g__Peptostreptococcus.s__Peptostreptococcus_stomatis	0.00027949	0.00027949	0.0148881
PWY0-1297: superpathway of purine deoxyribonucleosides degradation|g__Streptococcus.s__Streptococcus_parasanguinis	0.000284165	0.000284165	0.0148582
PWY-5686: UMP biosynthesis|g__Streptococcus.s__Streptococcus_parasanguinis	0.000284192	0.000284192	0.014858
PWY-6151: S-adenosyl-L-methionine cycle I|g__Lachnospiraceae_noname.s__Lachnospiraceae_bacterium_5_1_57FAA	0.00028461	0.00028461	0.0148554
LACTOSECAT-PWY: lactose and galactose degradation I|g__Streptococcus.s__Streptococcus_parasanguinis	0.000286207	0.000286207	0.0148452
PEPTIDOGLYCANSYN-PWY: peptidoglycan biosynthesis I (meso-diaminopimelate containing)|g__Ruminococcus.s__Ruminococcus_lactaris	0.000288387	0.000288387	0.0148315
PWY-6122: 5-aminoimidazole ribonucleotide biosynthesis II|g__Methanobrevibacter.s__Methanobrevibacter_smithii	0.000291029	0.000291029	0.0148151
PWY-6277: superpathway of 5-aminoimidazole ribonucleotide biosynthesis|g__Methanobrevibacter.s__Methanobrevibacter_smithii	0.000291029	0.000291029	0.0148151
ARO-PWY: chorismate biosynthesis I|g__Streptococcus.s__Streptococcus_parasanguinis	0.000293814	0.000293814	0.0147979
COBALSYN-PWY: adenosylcobalamin salvage from cobinamide I|g__Megamonas.s__Megamonas_rupellensis	0.000294242	0.000294242	0.0147952
SER-GLYSYN-PWY: superpathway of L-serine and glycine biosynthesis I|g__Haemophilus.s__Haemophilus_parainfluenzae	0.000294305	0.000294305	0.0147949
PWY-2942: L-lysine biosynthesis III|g__Bacteroides.s__Bacteroides_faecis	0.000295449	0.000295449	0.0147879
COA-PWY-1: coenzyme A biosynthesis II (mammalian)|g__Streptococcus.s__Streptococcus_parasanguinis	0.00029576	0.00029576	0.014786
PWY-7221: guanosine ribonucleotides de novo biosynthesis|g__Parabacteroides.s__Parabacteroides_johnsonii	0.000295799	0.000295799	0.0147857
COMPLETE-ARO-PWY: superpathway of aromatic amino acid biosynthesis|g__Streptococcus.s__Streptococcus_parasanguinis	0.000296708	0.000296708	0.0147802
PWY-7220: adenosine deoxyribonucleotides de novo biosynthesis II|g__Bacteroides.s__Bacteroides_cellulosilyticus	0.000298148	0.000298148	0.0147714
PWY-7222: guanosine deoxyribonucleotides de novo biosynthesis II|g__Bacteroides.s__Bacteroides_cellulosilyticus	0.000298148	0.000298148	0.0147714
BRANCHED-CHAIN-AA-SYN-PWY: superpathway of branched amino acid biosynthesis|g__Pseudoflavonifractor.s__Pseudoflavonifractor_capillosus	0.000298231	0.000298231	0.0147709
PWY-7197: pyrimidine deoxyribonucleotide phosphorylation|g__Megamonas.s__Megamonas_rupellensis	0.000298917	0.000298917	0.0147668
PWY-7219: adenosine ribonucleotides de novo biosynthesis|g__Megamonas.s__Megamonas_rupellensis	0.000303652	0.000303652	0.0147384
P125-PWY: superpathway of (R,R)-butanediol biosynthesis|g__Lactococcus.s__Lactococcus_lactis	0.000305149	0.000305149	0.0147295
UNINTEGRATED:|g__Bifidobacterium.s__Bifidobacterium_animalis	0.000305788	0.000305788	0.0147257
PWY-2942: L-lysine biosynthesis III|g__Parabacteroides.s__Parabacteroides_johnsonii	0.000305981	0.000305981	0.0147246
PWY-5103: L-isoleucine biosynthesis III|g__Odoribacter.s__Odoribacter_splanchnicus	0.000311432	0.000311432	0.0146927
VALSYN-PWY: L-valine biosynthesis|g__Haemophilus.s__Haemophilus_parainfluenzae	0.000312549	0.000312549	0.0146862
PWY-6737: starch degradation V|g__Solobacterium.s__Solobacterium_moorei	0.000315871	0.000315871	0.0146671
PWY-6121: 5-aminoimidazole ribonucleotide biosynthesis I|g__Ruminococcus.s__Ruminococcus_champanellensis	0.000317728	0.000317728	0.0146565
CALVIN-PWY: Calvin-Benson-Bassham cycle|g__Megamonas.s__Megamonas_rupellensis	0.000331039	0.000331039	0.0145824
PWY-6386:UDP-N-acetylmuramoyl-pentapeptidebiosynthesisI(meso-diaminopimelatecontaining)|g__Streptococcus.s__Streptococcus_parasanguinis	0.000342099	0.000342099	0.014523
PWY-6121: 5-aminoimidazole ribonucleotide biosynthesis I|g__Clostridiales_noname.s__Bacteroides_pectinophilus	0.000343439	0.000343439	0.014516
PWY-6122: 5-aminoimidazole ribonucleotide biosynthesis II|g__Bifidobacterium.s__Bifidobacterium_catenulatum	0.000346231	0.000346231	0.0145014
PWY-6277: superpathway of 5-aminoimidazole ribonucleotide biosynthesis|g__Bifidobacterium.s__Bifidobacterium_catenulatum	0.000346231	0.000346231	0.0145014
PWY-7237: myo-, chiro- and scillo-inositol degradation|g__Oscillibacter.s__Oscillibacter_sp_KLE_1728	0.000351461	0.000351461	0.0144743
PWY-6121: 5-aminoimidazole ribonucleotide biosynthesis I|g__Pseudoflavonifractor.s__Pseudoflavonifractor_capillosus	0.000351526	0.000351526	0.0144739
1CMET2-PWY: N10-formyl-tetrahydrofolate biosynthesis|g__Bacteroides.s__Bacteroides_sp_2_1_22	0.000351876	0.000351876	0.0144721
PWY0-1296: purine ribonucleosides degradation|g__Megamonas.s__Megamonas_hypermegale	0.000352147	0.000352147	0.0144707
PEPTIDOGLYCANSYN-PWY: peptidoglycan biosynthesis I (meso-diaminopimelate containing)|g__Lachnospiraceae_noname.s__Lachnospiraceae_bacterium_5_1_57FAA	0.000355187	0.000355187	0.0144552
SER-GLYSYN-PWY: superpathway of L-serine and glycine biosynthesis I|g__Lactococcus.s__Lactococcus_lactis	0.000360413	0.000360413	0.0144288
PWY-561: superpathway of glyoxylate cycle and fatty acid degradation|g__Escherichia.s__Escherichia_coli	0.000366194	0.000366194	0.0144001
PWY-7111: pyruvate fermentation to isobutanol (engineered)|g__Streptococcus.s__Streptococcus_australis	0.000366356	0.000366356	0.0143993
PWY-6317: galactose degradation I (Leloir pathway)|g__Megamonas.s__Megamonas_hypermegale	0.000370414	0.000370414	0.0143794
PWY66-422: D-galactose degradation V (Leloir pathway)|g__Megamonas.s__Megamonas_hypermegale	0.000370414	0.000370414	0.0143794
PWY-5188: tetrapyrrole biosynthesis I (from glutamate)|g__Coprococcus.s__Coprococcus_catus	0.000372186	0.000372186	0.0143707
HISTSYN-PWY: L-histidine biosynthesis|g__Bacteroides.s__Bacteroides_faecis	0.000372256	0.000372256	0.0143704
PWY-5667: CDP-diacylglycerol biosynthesis I|g__Bacteroides.s__Bacteroides_faecis	0.000373232	0.000373232	0.0143657
PWY0-1319: CDP-diacylglycerol biosynthesis II|g__Bacteroides.s__Bacteroides_faecis	0.000373232	0.000373232	0.0143657
COMPLETE-ARO-PWY: superpathway of aromatic amino acid biosynthesis|g__Ruminococcus.s__Ruminococcus_champanellensis	0.000375526	0.000375526	0.0143546
PWY-6737: starch degradation V|g__Clostridium.s__Clostridium_hathewayi	0.000377873	0.000377873	0.0143433
PWY-6527: stachyose degradation|g__Megamonas.s__Megamonas_rupellensis	0.00037893	0.00037893	0.0143383
SER-GLYSYN-PWY: superpathway of L-serine and glycine biosynthesis I|g__Ruminococcus.s__Ruminococcus_champanellensis	0.000383796	0.000383796	0.0143152
GLUCARDEG-PWY: D-glucarate degradation I|g__Escherichia.s__Escherichia_coli	0.000393467	0.000393467	0.0142703
PWY-5695: urate biosynthesis/inosine 5'-phosphate degradation|g__Eubacterium.s__Eubacterium_ventriosum	0.000395267	0.000395267	0.014262
PWY-6387:UDP-N-acetylmuramoyl-pentapeptidebiosynthesisI(meso-diaminopimelatecontaining)|g__Streptococcus.s__Streptococcus_parasanguinis	0.000395495	0.000395495	0.014261
PWY-1042: glycolysis IV (plant cytosol)|g__Faecalibacterium.s__Faecalibacterium_prausnitzii	0.000395605	0.000395605	0.0142605
PWY-6168: flavin biosynthesis III (fungi)|g__Bacteroides.s__Bacteroides_faecis	0.00039665	0.00039665	0.0142557
PWY-7357: thiamin formation from pyrithiamine and oxythiamine (yeast)|g__Bifidobacterium.s__Bifidobacterium_animalis	0.000397613	0.000397613	0.0142513
PWY-5686: UMP biosynthesis|g__Bacteroides.s__Bacteroides_cellulosilyticus	0.000412226	0.000412226	0.0141861
PWY-5100: pyruvate fermentation to acetate and lactate II|g__Eubacterium.s__Eubacterium_ventriosum	0.000413177	0.000413177	0.0141819
PWY-6703: preQ0 biosynthesis|g__Bilophila.s__Bilophila_wadsworthia	0.000414284	0.000414284	0.0141771
PANTO-PWY: phosphopantothenate biosynthesis I|g__Megamonas.s__Megamonas_rupellensis	0.000415655	0.000415655	0.0141711
PWY-5686: UMP biosynthesis|g__Clostridiales_noname.s__Bacteroides_pectinophilus	0.000417491	0.000417491	0.0141632
MET-SAM-PWY: superpathway of S-adenosyl-L-methionine biosynthesis|g__Lactococcus.s__Lactococcus_lactis	0.000419451	0.000419451	0.0141547
COA-PWY-1: coenzyme A biosynthesis II (mammalian)|g__Bifidobacterium.s__Bifidobacterium_bifidum	0.000421402	0.000421402	0.0141463
PWY-5103: L-isoleucine biosynthesis III|g__Pseudoflavonifractor.s__Pseudoflavonifractor_capillosus	0.000423626	0.000423626	0.0141368
PWY-7237: myo-, chiro- and scillo-inositol degradation|g__Megamonas.s__Megamonas_hypermegale	0.000427162	0.000427162	0.0141218
PWY-7219: adenosine ribonucleotides de novo biosynthesis|g__Streptococcus.s__Streptococcus_anginosus	0.000435239	0.000435239	0.0140879
PWY-5686: UMP biosynthesis|g__Bacteroides.s__Bacteroides_faecis	0.00043662	0.00043662	0.0140822
METSYN-PWY: L-homoserine and L-methionine biosynthesis|g__Lactococcus.s__Lactococcus_lactis	0.000436696	0.000436696	0.0140819
PWY-5686: UMP biosynthesis|g__Eubacterium.s__Eubacterium_ventriosum	0.000440507	0.000440507	0.0140662
PWY-724: superpathway of L-lysine, L-threonine and L-methionine biosynthesis II|g__Anaerotruncus.s__Anaerotruncus_colihominis	0.000440679	0.000440679	0.0140655
PWY-7371: 1,4-dihydroxy-6-naphthoate biosynthesis II|g__Megamonas.s__Megamonas_rupellensis	0.000440775	0.000440775	0.0140651
COA-PWY-1: coenzyme A biosynthesis II (mammalian)|g__Ruminococcus.s__Ruminococcus_callidus	0.0004467	0.0004467	0.014041
PWY-5686: UMP biosynthesis|g__Clostridium.s__Clostridium_hathewayi	0.000448111	0.000448111	0.0140353
PWY-5097: L-lysine biosynthesis VI|g__Odoribacter.s__Odoribacter_splanchnicus	0.000448651	0.000448651	0.0140331
GLUTORN-PWY: L-ornithine biosynthesis|g__Lactococcus.s__Lactococcus_lactis	0.000449779	0.000449779	0.0140285
PWY-7219: adenosine ribonucleotides de novo biosynthesis|g__Solobacterium.s__Solobacterium_moorei	0.000450037	0.000450037	0.0140275
PWY-6700: queuosine biosynthesis|g__Bacteroides.s__Bacteroides_sp_2_1_22	0.000456985	0.000456985	0.0139998
1CMET2-PWY: N10-formyl-tetrahydrofolate biosynthesis|g__Bacteroides.s__Bacteroides_finegoldii	0.000458445	0.000458445	0.013994
PWY-5103: L-isoleucine biosynthesis III|g__Faecalibacterium.s__Faecalibacterium_prausnitzii	0.000464617	0.000464617	0.0139699
PWY-1269: CMP-3-deoxy-D-manno-octulosonate biosynthesis I|g__Bacteroides.s__Bacteroides_finegoldii	0.000470386	0.000470386	0.0139476
PWY-6737: starch degradation V|g__Catenibacterium.s__Catenibacterium_mitsuokai	0.00047079	0.00047079	0.013946
PWY-6163: chorismate biosynthesis from 3-dehydroquinate|g__Ruminococcus.s__Ruminococcus_champanellensis	0.000471248	0.000471248	0.0139443
PWY-6385: peptidoglycan biosynthesis III (mycobacteria)|g__Eubacterium.s__Eubacterium_ventriosum	0.000472267	0.000472267	0.0139404
PWY-6737: starch degradation V|g__Clostridium.s__Clostridium_bolteae	0.000472834	0.000472834	0.0139382
PWY-6936: seleno-amino acid biosynthesis|g__Haemophilus.s__Haemophilus_parainfluenzae	0.000475718	0.000475718	0.0139272
TRPSYN-PWY: L-tryptophan biosynthesis|g__Odoribacter.s__Odoribacter_splanchnicus	0.000481826	0.000481826	0.0139041
PWY-1042: glycolysis IV (plant cytosol)|g__Haemophilus.s__Haemophilus_parainfluenzae	0.000482581	0.000482581	0.0139013
ARGSYN-PWY: L-arginine biosynthesis I (via L-ornithine)|g__Coprococcus.s__Coprococcus_catus	0.000485498	0.000485498	0.0138904
PWY-5686: UMP biosynthesis|g__Coprococcus.s__Coprococcus_catus	0.000486598	0.000486598	0.0138863
PWY-5667: CDP-diacylglycerol biosynthesis I|g__Clostridium.s__Clostridium_hathewayi	0.000489398	0.000489398	0.0138759
PWY0-1319: CDP-diacylglycerol biosynthesis II|g__Clostridium.s__Clostridium_hathewayi	0.000489398	0.000489398	0.0138759
1CMET2-PWY: N10-formyl-tetrahydrofolate biosynthesis|g__Bacteroides.s__Bacteroides_faecis	0.000491815	0.000491815	0.013867
PWY-5347: superpathway of L-methionine biosynthesis (transsulfuration)|g__Lactococcus.s__Lactococcus_lactis	0.000493117	0.000493117	0.0138623
PWY0-1533: methylphosphonate degradation I|g__Escherichia.s__Escherichia_coli	0.000498631	0.000498631	0.0138422
VALSYN-PWY: L-valine biosynthesis|g__Faecalibacterium.s__Faecalibacterium_prausnitzii	0.000502518	0.000502518	0.0138281
PWY-5188: tetrapyrrole biosynthesis I (from glutamate)|g__Eggerthella.s__Eggerthella_lenta	0.000504254	0.000504254	0.0138219
PWY-6121: 5-aminoimidazole ribonucleotide biosynthesis I|g__Solobacterium.s__Solobacterium_moorei	0.000508238	0.000508238	0.0138077
PWY-7111: pyruvate fermentation to isobutanol (engineered)|g__Catenibacterium.s__Catenibacterium_mitsuokai	0.000513629	0.000513629	0.0137886
VALSYN-PWY: L-valine biosynthesis|g__Catenibacterium.s__Catenibacterium_mitsuokai	0.000513629	0.000513629	0.0137886
PWY-2942: L-lysine biosynthesis III|g__Prevotella.s__Prevotella_intermedia	0.000514624	0.000514624	0.0137851
VALSYN-PWY: L-valine biosynthesis|g__Megamonas.s__Megamonas_rupellensis	0.000518978	0.000518978	0.0137699
PWY-6122: 5-aminoimidazole ribonucleotide biosynthesis II|g__Catenibacterium.s__Catenibacterium_mitsuokai	0.000519945	0.000519945	0.0137665
PWY-6277: superpathway of 5-aminoimidazole ribonucleotide biosynthesis|g__Catenibacterium.s__Catenibacterium_mitsuokai	0.000519945	0.000519945	0.0137665
VALSYN-PWY: L-valine biosynthesis|g__Clostridium.s__Clostridium_bolteae	0.000524517	0.000524517	0.0137507
PWY-6700: queuosine biosynthesis|g__Megamonas.s__Megamonas_rupellensis	0.000526956	0.000526956	0.0137423
PWY-5154: L-arginine biosynthesis III (via N-acetyl-L-citrulline)|g__Coprococcus.s__Coprococcus_catus	0.000529071	0.000529071	0.013735
ILEUSYN-PWY: L-isoleucine biosynthesis I (from threonine)|g__Megamonas.s__Megamonas_rupellensis	0.000535493	0.000535493	0.0137132
PWY-6122: 5-aminoimidazole ribonucleotide biosynthesis II|g__Actinomyces.s__Actinomyces_odontolyticus	0.000536987	0.000536987	0.0137082
PWY-6277: superpathway of 5-aminoimidazole ribonucleotide biosynthesis|g__Actinomyces.s__Actinomyces_odontolyticus	0.000536987	0.000536987	0.0137082
VALSYN-PWY: L-valine biosynthesis|g__Roseburia.s__Roseburia_inulinivorans	0.00053863	0.00053863	0.0137027
PWY-6703: preQ0 biosynthesis|g__Ruminococcus.s__Ruminococcus_lactaris	0.000538641	0.000538641	0.0137026
PWY0-1296: purine ribonucleosides degradation|g__Clostridiales_noname.s__Bacteroides_pectinophilus	0.00054514	0.00054514	0.0136809
ARGININE-SYN4-PWY: L-ornithine de novo biosynthesis|g__Bacteroides.s__Bacteroides_faecis	0.000547599	0.000547599	0.0136728
PWY-6121: 5-aminoimidazole ribonucleotide biosynthesis I|g__Alistipes.s__Alistipes_onderdonkii	0.000549432	0.000549432	0.0136668
ILEUSYN-PWY: L-isoleucine biosynthesis I (from threonine)|g__Faecalibacterium.s__Faecalibacterium_prausnitzii	0.000550369	0.000550369	0.0136637
PWY-7220: adenosine deoxyribonucleotides de novo biosynthesis II|g__Haemophilus.s__Haemophilus_parainfluenzae	0.00055363	0.00055363	0.013653
PWY-7222: guanosine deoxyribonucleotides de novo biosynthesis II|g__Haemophilus.s__Haemophilus_parainfluenzae	0.00055363	0.00055363	0.013653
PWY0-1296: purine ribonucleosides degradation|g__Coriobacteriaceae_noname.s__Coriobacteriaceae_bacterium_phI	0.000554765	0.000554765	0.0136493
PWY-6124: inosine-5'-phosphate biosynthesis II|g__Ruminococcus.s__Ruminococcus_champanellensis	0.000556303	0.000556303	0.0136443
PWY-6527: stachyose degradation|g__Megamonas.s__Megamonas_hypermegale	0.000558874	0.000558874	0.0136359
COA-PWY-1: coenzyme A biosynthesis II (mammalian)|g__Solobacterium.s__Solobacterium_moorei	0.000559602	0.000559602	0.0136336
PWY-5695: urate biosynthesis/inosine 5'-phosphate degradation|g__Bacteroides.s__Bacteroides_faecis	0.00056172	0.00056172	0.0136268
PWY-6305: putrescine biosynthesis IV|g__Megamonas.s__Megamonas_rupellensis	0.000563034	0.000563034	0.0136225
BRANCHED-CHAIN-AA-SYN-PWY: superpathway of branched amino acid biosynthesis|g__Faecalibacterium.s__Faecalibacterium_prausnitzii	0.000578894	0.000578894	0.0135723
PWY-7111: pyruvate fermentation to isobutanol (engineered)|g__Megamonas.s__Megamonas_rupellensis	0.00058048	0.00058048	0.0135674
PWY66-400: glycolysis VI (metazoan)|g__Megamonas.s__Megamonas_hypermegale	0.000583044	0.000583044	0.0135594
PWY-7219: adenosine ribonucleotides de novo biosynthesis|g__Bacteroides.s__Bacteroides_cellulosilyticus	0.000585866	0.000585866	0.0135507
PWY-6737: starch degradation V|g__Lachnospiraceae_noname.s__Lachnospiraceae_bacterium_5_1_57FAA	0.000589941	0.000589941	0.0135381
PWY-7220: adenosine deoxyribonucleotides de novo biosynthesis II|g__Escherichia.s__Escherichia_coli	0.000592999	0.000592999	0.0135288
PWY-7222: guanosine deoxyribonucleotides de novo biosynthesis II|g__Escherichia.s__Escherichia_coli	0.000592999	0.000592999	0.0135288
HOMOSER-METSYN-PWY: L-methionine biosynthesis I|g__Lactococcus.s__Lactococcus_lactis	0.000595453	0.000595453	0.0135213
PWY-2941: L-lysine biosynthesis II|g__Odoribacter.s__Odoribacter_splanchnicus	0.000596773	0.000596773	0.0135173
PWY-7219: adenosine ribonucleotides de novo biosynthesis|g__Methanobrevibacter.s__Methanobrevibacter_smithii	0.000597345	0.000597345	0.0135156
PWY-6317: galactose degradation I (Leloir pathway)|g__Megamonas.s__Megamonas_rupellensis	0.00060052	0.00060052	0.013506
PWY66-422: D-galactose degradation V (Leloir pathway)|g__Megamonas.s__Megamonas_rupellensis	0.00060052	0.00060052	0.013506
PEPTIDOGLYCANSYN-PWY: peptidoglycan biosynthesis I (meso-diaminopimelate containing)|g__Streptococcus.s__Streptococcus_parasanguinis	0.000605626	0.000605626	0.0134907
PWY-5198: factor 420 biosynthesis|g__Methanobrevibacter.s__Methanobrevibacter_smithii	0.000607402	0.000607402	0.0134854
PWY-7208: superpathway of pyrimidine nucleobases salvage|g__Megamonas.s__Megamonas_hypermegale	0.000607505	0.000607505	0.0134851
HISTSYN-PWY: L-histidine biosynthesis|g__Bifidobacterium.s__Bifidobacterium_bifidum	0.000619483	0.000619483	0.0134497
PWY-7111: pyruvate fermentation to isobutanol (engineered)|g__Megamonas.s__Megamonas_hypermegale	0.000622265	0.000622265	0.0134416
PWY-3841: folate transformations II|g__Bacteroides.s__Bacteroides_faecis	0.000622418	0.000622418	0.0134412
PWY-6124: inosine-5'-phosphate biosynthesis II|g__Bacteroides.s__Bacteroides_faecis	0.000624333	0.000624333	0.0134356
UDPNAGSYN-PWY: UDP-N-acetyl-D-glucosamine biosynthesis I|g__Bifidobacterium.s__Bifidobacterium_animalis	0.0006245	0.0006245	0.0134352
PWY-6122: 5-aminoimidazole ribonucleotide biosynthesis II|g__Lachnospiraceae_noname.s__Lachnospiraceae_bacterium_5_1_57FAA	0.000634998	0.000634998	0.013405
PWY-6277: superpathway of 5-aminoimidazole ribonucleotide biosynthesis|g__Lachnospiraceae_noname.s__Lachnospiraceae_bacterium_5_1_57FAA	0.000634998	0.000634998	0.013405
PANTO-PWY: phosphopantothenate biosynthesis I|g__Bacteroides.s__Bacteroides_faecis	0.000638231	0.000638231	0.0133958
PWY-7219: adenosine ribonucleotides de novo biosynthesis|g__Haemophilus.s__Haemophilus_parainfluenzae	0.000639571	0.000639571	0.013392
PWY-7111: pyruvate fermentation to isobutanol (engineered)|g__Methanobrevibacter.s__Methanobrevibacter_smithii	0.000640342	0.000640342	0.0133899
PWY0-1586: peptidoglycan maturation (meso-diaminopimelate containing)|g__Megamonas.s__Megamonas_rupellensis	0.000641795	0.000641795	0.0133858
PWY-7208: superpathway of pyrimidine nucleobases salvage|g__Megamonas.s__Megamonas_rupellensis	0.000648102	0.000648102	0.0133681
PWY-7228: superpathway of guanosine nucleotides de novo biosynthesis I|g__Parabacteroides.s__Parabacteroides_johnsonii	0.000648548	0.000648548	0.0133668
THRESYN-PWY: superpathway of L-threonine biosynthesis|g__Faecalibacterium.s__Faecalibacterium_prausnitzii	0.000648899	0.000648899	0.0133658
DTDPRHAMSYN-PWY: dTDP-L-rhamnose biosynthesis I|g__Clostridium.s__Clostridium_asparagiforme	0.000657726	0.000657726	0.0133414
BRANCHED-CHAIN-AA-SYN-PWY: superpathway of branched amino acid biosynthesis|g__Megamonas.s__Megamonas_rupellensis	0.000660248	0.000660248	0.0133345
PWY-5304: superpathway of sulfur oxidation (Acidianus ambivalens)|g__Coprococcus.s__Coprococcus_eutactus	0.000661372	0.000661372	0.0133314
PWY-6163: chorismate biosynthesis from 3-dehydroquinate|g__Methanobrevibacter.s__Methanobrevibacter_smithii	0.000663319	0.000663319	0.0133261
PWY-7229: superpathway of adenosine nucleotides de novo biosynthesis I|g__Streptococcus.s__Streptococcus_thermophilus	0.000664072	0.000664072	0.013324
PWY0-1296: purine ribonucleosides degradation|g__Megamonas.s__Megamonas_rupellensis	0.000664274	0.000664274	0.0133235
PWY-7111: pyruvate fermentation to isobutanol (engineered)|g__Odoribacter.s__Odoribacter_splanchnicus	0.000672484	0.000672484	0.0133013
PWY-6737: starch degradation V|g__Megamonas.s__Megamonas_rupellensis	0.000673136	0.000673136	0.0132995
PWY-5103: L-isoleucine biosynthesis III|g__Megamonas.s__Megamonas_hypermegale	0.000684941	0.000684941	0.0132681
AEROBACTINSYN-PWY: aerobactin biosynthesis|g__Escherichia.s__Escherichia_coli	0.000686764	0.000686764	0.0132633
PWY-922: mevalonate pathway I|g__Lactococcus.s__Lactococcus_lactis	0.00068695	0.00068695	0.0132628
PWY-5695: urate biosynthesis/inosine 5'-phosphate degradation|g__Ruminococcus.s__Ruminococcus_champanellensis	0.000687875	0.000687875	0.0132603
THISYNARA-PWY: superpathway of thiamin diphosphate biosynthesis III (eukaryotes)|g__Faecalibacterium.s__Faecalibacterium_prausnitzii	0.000694867	0.000694867	0.013242
ANAGLYCOLYSIS-PWY: glycolysis III (from glucose)|g__Lactococcus.s__Lactococcus_lactis	0.00069569	0.00069569	0.0132399
AST-PWY: L-arginine degradation II (AST pathway)|g__Escherichia.s__Escherichia_coli	0.00069873	0.00069873	0.013232
ARO-PWY: chorismate biosynthesis I|g__Ruminococcus.s__Ruminococcus_champanellensis	0.000707212	0.000707212	0.0132102
PWY-7219: adenosine ribonucleotides de novo biosynthesis|g__Coriobacteriaceae_noname.s__Coriobacteriaceae_bacterium_phI	0.000713744	0.000713744	0.0131936
BRANCHED-CHAIN-AA-SYN-PWY: superpathway of branched amino acid biosynthesis|g__Megamonas.s__Megamonas_hypermegale	0.000715773	0.000715773	0.0131884
NONMEVIPP-PWY: methylerythritol phosphate pathway I|g__Eubacterium.s__Eubacterium_eligens	0.000717133	0.000717133	0.013185
PWY-7111: pyruvate fermentation to isobutanol (engineered)|g__Bacteroides.s__Bacteroides_finegoldii	0.000718882	0.000718882	0.0131806
VALSYN-PWY: L-valine biosynthesis|g__Bacteroides.s__Bacteroides_finegoldii	0.000718882	0.000718882	0.0131806
PWY-5005: biotin biosynthesis II|g__Veillonella.s__Veillonella_parvula	0.000722258	0.000722258	0.0131721
PWY0-1296: purine ribonucleosides degradation|g__Clostridium.s__Clostridium_hathewayi	0.00072268	0.00072268	0.0131711
COA-PWY-1: coenzyme A biosynthesis II (mammalian)|g__Odoribacter.s__Odoribacter_splanchnicus	0.000733057	0.000733057	0.0131453
PWY-5097: L-lysine biosynthesis VI|g__Ruminococcus.s__Ruminococcus_callidus	0.000733625	0.000733625	0.0131439
COMPLETE-ARO-PWY: superpathway of aromatic amino acid biosynthesis|g__Clostridium.s__Clostridium_bolteae	0.000737944	0.000737944	0.0131332
PWY-5695: urate biosynthesis/inosine 5'-phosphate degradation|g__Alistipes.s__Alistipes_shahii	0.000739461	0.000739461	0.0131295
PWY-6151: S-adenosyl-L-methionine cycle I|g__Solobacterium.s__Solobacterium_moorei	0.000740295	0.000740295	0.0131275
PWY-6123: inosine-5'-phosphate biosynthesis I|g__Lactococcus.s__Lactococcus_lactis	0.000740307	0.000740307	0.0131275
PWY-5103: L-isoleucine biosynthesis III|g__Megamonas.s__Megamonas_rupellensis	0.000742128	0.000742128	0.013123
PWY-7221: guanosine ribonucleotides de novo biosynthesis|g__Bacteroides.s__Bacteroides_faecis	0.000748959	0.000748959	0.0131064
1CMET2-PWY: N10-formyl-tetrahydrofolate biosynthesis|g__Parabacteroides.s__Parabacteroides_distasonis	0.000751571	0.000751571	0.0131001
COMPLETE-ARO-PWY: superpathway of aromatic amino acid biosynthesis|g__Lachnospiraceae_noname.s__Lachnospiraceae_bacterium_2_1_58FAA	0.000756785	0.000756785	0.0130876
PWY-6936: seleno-amino acid biosynthesis|g__Methanobrevibacter.s__Methanobrevibacter_smithii	0.000763954	0.000763954	0.0130706
PWY-724: superpathway of L-lysine, L-threonine and L-methionine biosynthesis II|g__Megamonas.s__Megamonas_rupellensis	0.000765273	0.000765273	0.0130674
PWY-1042: glycolysis IV (plant cytosol)|g__Megamonas.s__Megamonas_rupellensis	0.000769212	0.000769212	0.0130582
VALSYN-PWY: L-valine biosynthesis|g__Megamonas.s__Megamonas_hypermegale	0.000772997	0.000772997	0.0130493
PWY-6609: adenine and adenosine salvage III|g__Pseudoflavonifractor.s__Pseudoflavonifractor_capillosus	0.000776353	0.000776353	0.0130414
PWY-6609: adenine and adenosine salvage III|g__Bacteroides.s__Bacteroides_sp_2_1_22	0.000777112	0.000777112	0.0130397
ILEUSYN-PWY: L-isoleucine biosynthesis I (from threonine)|g__Megamonas.s__Megamonas_hypermegale	0.000779465	0.000779465	0.0130342
PWY0-845: superpathway of pyridoxal 5'-phosphate biosynthesis and salvage|g__Bacteroides.s__Bacteroides_faecis	0.000780698	0.000780698	0.0130313
PWY-5188: tetrapyrrole biosynthesis I (from glutamate)|g__Methanobrevibacter.s__Methanobrevibacter_smithii	0.00078137	0.00078137	0.0130298
PWY-7219: adenosine ribonucleotides de novo biosynthesis|g__Parabacteroides.s__Parabacteroides_johnsonii	0.000783413	0.000783413	0.0130251
PWY-4981: L-proline biosynthesis II (from arginine)|g__Coriobacteriaceae_noname.s__Coriobacteriaceae_bacterium_phI	0.000788637	0.000788637	0.013013
NONMEVIPP-PWY: methylerythritol phosphate pathway I|g__Clostridium.s__Clostridium_hathewayi	0.000793101	0.000793101	0.0130028
PWY0-1296: purine ribonucleosides degradation|g__Lachnospiraceae_noname.s__Lachnospiraceae_bacterium_5_1_57FAA	0.000801838	0.000801838	0.012983
PANTOSYN-PWY: pantothenate and coenzyme A biosynthesis I|g__Peptostreptococcus.s__Peptostreptococcus_stomatis	0.000805855	0.000805855	0.012974
VALSYN-PWY: L-valine biosynthesis|g__Lachnospiraceae_noname.s__Lachnospiraceae_bacterium_5_1_57FAA	0.000806872	0.000806872	0.0129717
GALACTARDEG-PWY: D-galactarate degradation I|g__Escherichia.s__Escherichia_coli	0.000807788	0.000807788	0.0129696
GLUCARGALACTSUPER-PWY: superpathway of D-glucarate and D-galactarate degradation|g__Escherichia.s__Escherichia_coli	0.000807788	0.000807788	0.0129696
PWY-6609: adenine and adenosine salvage III|g__Lachnospiraceae_noname.s__Lachnospiraceae_bacterium_5_1_57FAA	0.000807938	0.000807938	0.0129693
P461-PWY: hexitol fermentation to lactate, formate, ethanol and acetate|g__Megamonas.s__Megamonas_hypermegale	0.000808065	0.000808065	0.012969
PWY-3841: folate transformations II|g__Bacteroides.s__Bacteroides_finegoldii	0.000811825	0.000811825	0.0129606
PWY-6737: starch degradation V|g__Lactococcus.s__Lactococcus_lactis	0.000818886	0.000818886	0.0129449
PWY-5100: pyruvate fermentation to acetate and lactate II|g__Collinsella.s__Collinsella_tanakaei	0.000820555	0.000820555	0.0129413
PWY-7219: adenosine ribonucleotides de novo biosynthesis|g__Collinsella.s__Collinsella_tanakaei	0.0008206	0.0008206	0.0129412
ARGSYNBSUB-PWY: L-arginine biosynthesis II (acetyl cycle)|g__Lactococcus.s__Lactococcus_lactis	0.000825016	0.000825016	0.0129314
PWY-4242: pantothenate and coenzyme A biosynthesis III|g__Peptostreptococcus.s__Peptostreptococcus_stomatis	0.000831714	0.000831714	0.0129168
POLYAMSYN-PWY: superpathway of polyamine biosynthesis I|g__Megamonas.s__Megamonas_rupellensis	0.000834442	0.000834442	0.0129109
PWY-5667: CDP-diacylglycerol biosynthesis I|g__Megamonas.s__Megamonas_hypermegale	0.000848273	0.000848273	0.0128811
PWY0-1319: CDP-diacylglycerol biosynthesis II|g__Megamonas.s__Megamonas_hypermegale	0.000848273	0.000848273	0.0128811
PWY-7208: superpathway of pyrimidine nucleobases salvage|g__Methanobrevibacter.s__Methanobrevibacter_smithii	0.000860119	0.000860119	0.012856
PWY-1042: glycolysis IV (plant cytosol)|g__Coprococcus.s__Coprococcus_catus	0.000875048	0.000875048	0.0128249
PWY-6121: 5-aminoimidazole ribonucleotide biosynthesis I|g__Methanobrevibacter.s__Methanobrevibacter_smithii	0.000887436	0.000887436	0.0127995
PWY-6122: 5-aminoimidazole ribonucleotide biosynthesis II|g__Alistipes.s__Alistipes_onderdonkii	0.000894969	0.000894969	0.0127842
PWY-6277: superpathway of 5-aminoimidazole ribonucleotide biosynthesis|g__Alistipes.s__Alistipes_onderdonkii	0.000894969	0.000894969	0.0127842
PWY-6737: starch degradation V|g__Coriobacteriaceae_noname.s__Coriobacteriaceae_bacterium_phI	0.000908343	0.000908343	0.0127573
PWY-3001: superpathway of L-isoleucine biosynthesis I|g__Faecalibacterium.s__Faecalibacterium_prausnitzii	0.000912794	0.000912794	0.0127485
PWY-5188: tetrapyrrole biosynthesis I (from glutamate)|g__Megamonas.s__Megamonas_rupellensis	0.000914264	0.000914264	0.0127456
PWY-7357: thiamin formation from pyrithiamine and oxythiamine (yeast)|g__Megamonas.s__Megamonas_rupellensis	0.000917159	0.000917159	0.0127398
TRPSYN-PWY: L-tryptophan biosynthesis|g__Ruminococcus.s__Ruminococcus_champanellensis	0.000921721	0.000921721	0.0127309
ARO-PWY: chorismate biosynthesis I|g__Lachnospiraceae_noname.s__Lachnospiraceae_bacterium_2_1_58FAA	0.000927437	0.000927437	0.0127197
PWY-6703: preQ0 biosynthesis|g__Bacteroides.s__Bacteroides_faecis	0.000933513	0.000933513	0.0127079
PWY-7219: adenosine ribonucleotides de novo biosynthesis|g__Megamonas.s__Megamonas_hypermegale	0.000938137	0.000938137	0.0126989
PWY-6122: 5-aminoimidazole ribonucleotide biosynthesis II|g__Bifidobacterium.s__Bifidobacterium_animalis	0.000939498	0.000939498	0.0126963
PWY-6277: superpathway of 5-aminoimidazole ribonucleotide biosynthesis|g__Bifidobacterium.s__Bifidobacterium_animalis	0.000939498	0.000939498	0.0126963
PWY-3841: folate transformations II|g__Lactococcus.s__Lactococcus_lactis	0.000940201	0.000940201	0.0126949
PWY-7111: pyruvate fermentation to isobutanol (engineered)|g__Lactococcus.s__Lactococcus_lactis	0.000944671	0.000944671	0.0126863
THRESYN-PWY: superpathway of L-threonine biosynthesis|g__Lactococcus.s__Lactococcus_lactis	0.000944782	0.000944782	0.0126861
PWY-6700: queuosine biosynthesis|g__Odoribacter.s__Odoribacter_splanchnicus	0.00094482	0.00094482	0.0126861
PWY-6317: galactose degradation I (Leloir pathway)|g__Lachnospiraceae_noname.s__Lachnospiraceae_bacterium_5_1_57FAA	0.000950069	0.000950069	0.012676
PWY66-422: D-galactose degradation V (Leloir pathway)|g__Lachnospiraceae_noname.s__Lachnospiraceae_bacterium_5_1_57FAA	0.000950069	0.000950069	0.012676
ARO-PWY: chorismate biosynthesis I|g__Clostridium.s__Clostridium_bolteae	0.000958394	0.000958394	0.0126602
PWY0-1296: purine ribonucleosides degradation|g__Collinsella.s__Collinsella_tanakaei	0.00096719	0.00096719	0.0126437
3-HYDROXYPHENYLACETATE-DEGRADATION-PWY: 4-hydroxyphenylacetate degradation|g__Escherichia.s__Escherichia_coli	0.000984905	0.000984905	0.0126109
PYRIDNUCSYN-PWY: NAD biosynthesis I (from aspartate)|g__Odoribacter.s__Odoribacter_splanchnicus	0.0009871	0.0009871	0.0126068
PWY-3841: folate transformations II|g__Parabacteroides.s__Parabacteroides_johnsonii	0.000991574	0.000991574	0.0125986
PWY-3001: superpathway of L-isoleucine biosynthesis I|g__Lactococcus.s__Lactococcus_lactis	0.000999517	0.000999517	0.0125842
VALSYN-PWY: L-valine biosynthesis|g__Haemophilus.s__Haemophilus_pittmaniae	0.00101048	0.00101048	0.0125645
PWY-6122: 5-aminoimidazole ribonucleotide biosynthesis II|g__Coriobacteriaceae_noname.s__Coriobacteriaceae_bacterium_phI	0.00102885	0.00102885	0.0125318
PWY-6277: superpathway of 5-aminoimidazole ribonucleotide biosynthesis|g__Coriobacteriaceae_noname.s__Coriobacteriaceae_bacterium_phI	0.00102885	0.00102885	0.0125318
ARGININE-SYN4-PWY: L-ornithine de novo biosynthesis|g__Bacteroides.s__Bacteroides_cellulosilyticus	0.00103467	0.00103467	0.0125216
PWY-3001: superpathway of L-isoleucine biosynthesis I|g__Escherichia.s__Escherichia_coli	0.00103542	0.00103542	0.0125203
PWY-6121: 5-aminoimidazole ribonucleotide biosynthesis I|g__Catenibacterium.s__Catenibacterium_mitsuokai	0.00104274	0.00104274	0.0125076
PWY-7111: pyruvate fermentation to isobutanol (engineered)|g__Coprococcus.s__Coprococcus_eutactus	0.00104847	0.00104847	0.0124976
COA-PWY-1: coenzyme A biosynthesis II (mammalian)|g__Gordonibacter.s__Gordonibacter_pamelaeae	0.00104957	0.00104957	0.0124957
PWY-3001: superpathway of L-isoleucine biosynthesis I|g__Megamonas.s__Megamonas_hypermegale	0.00106135	0.00106135	0.0124755
PWY-7111: pyruvate fermentation to isobutanol (engineered)|g__Clostridium.s__Clostridium_hathewayi	0.00106729	0.00106729	0.0124654
PWY-2942: L-lysine biosynthesis III|g__Megamonas.s__Megamonas_rupellensis	0.00107073	0.00107073	0.0124596
PWY-7111: pyruvate fermentation to isobutanol (engineered)|g__Faecalibacterium.s__Faecalibacterium_prausnitzii	0.00107566	0.00107566	0.0124513
PWY-7229: superpathway of adenosine nucleotides de novo biosynthesis I|g__Collinsella.s__Collinsella_tanakaei	0.00108149	0.00108149	0.0124415
PWY0-1298: superpathway of pyrimidine deoxyribonucleosides degradation|g__Escherichia.s__Escherichia_coli	0.00108583	0.00108583	0.0124343
PWY-5097: L-lysine biosynthesis VI|g__Megamonas.s__Megamonas_rupellensis	0.00109148	0.00109148	0.0124249
RHAMCAT-PWY: L-rhamnose degradation I|g__Clostridium.s__Clostridium_hathewayi	0.00109661	0.00109661	0.0124164
PWY-2942: L-lysine biosynthesis III|g__Clostridium.s__Clostridium_hathewayi	0.00109877	0.00109877	0.0124128
PWY-6305: putrescine biosynthesis IV|g__Megamonas.s__Megamonas_hypermegale	0.0010994	0.0010994	0.0124118
NONMEVIPP-PWY: methylerythritol phosphate pathway I|g__Acidaminococcus.s__Acidaminococcus_intestini	0.00110242	0.00110242	0.0124068
PWY-6163: chorismate biosynthesis from 3-dehydroquinate|g__Lachnospiraceae_noname.s__Lachnospiraceae_bacterium_2_1_58FAA	0.00111982	0.00111982	0.0123785
PWY-7237: myo-, chiro- and scillo-inositol degradation|g__Megamonas.s__Megamonas_rupellensis	0.00112896	0.00112896	0.0123637
PWY-6151: S-adenosyl-L-methionine cycle I|g__Bifidobacterium.s__Bifidobacterium_animalis	0.00113625	0.00113625	0.0123521
SER-GLYSYN-PWY: superpathway of L-serine and glycine biosynthesis I|g__Prevotella.s__Prevotella_intermedia	0.00113827	0.00113827	0.0123489
PWY-7219: adenosine ribonucleotides de novo biosynthesis|g__Coprococcus.s__Coprococcus_eutactus	0.00117123	0.00117123	0.0122972
PWY-5690: TCA cycle II (plants and fungi)|g__Megamonas.s__Megamonas_rupellensis	0.00117474	0.00117474	0.0122918
PWY-6126: superpathway of adenosine nucleotides de novo biosynthesis II|g__Collinsella.s__Collinsella_tanakaei	0.00118163	0.00118163	0.0122812
PWY-7221: guanosine ribonucleotides de novo biosynthesis|g__Bifidobacterium.s__Bifidobacterium_animalis	0.00118708	0.00118708	0.0122729
PWY-6897: thiamin salvage II|g__Bifidobacterium.s__Bifidobacterium_animalis	0.00119716	0.00119716	0.0122575
PWY-4242: pantothenate and coenzyme A biosynthesis III|g__Streptococcus.s__Streptococcus_parasanguinis	0.00119785	0.00119785	0.0122565
PWY-5097: L-lysine biosynthesis VI|g__Catenibacterium.s__Catenibacterium_mitsuokai	0.00119837	0.00119837	0.0122557
PWY-7111: pyruvate fermentation to isobutanol (engineered)|g__Haemophilus.s__Haemophilus_pittmaniae	0.00120125	0.00120125	0.0122514
THRESYN-PWY: superpathway of L-threonine biosynthesis|g__Megamonas.s__Megamonas_hypermegale	0.00120163	0.00120163	0.0122508
METHANOGENESIS-PWY: methanogenesis from H2 and CO2|g__Methanobrevibacter.s__Methanobrevibacter_smithii	0.00120847	0.00120847	0.0122405
[truncated: 1,247 more rows]
